# Supplementary material for: Structural and Biochemical Characterization of the Nucleosome Containing Variants H3.3 and H2A.Z
Source: Epigenomes. 2024 May 27;8(2):21. doi: 10.3390/epigenomes8020021 (PMC11203148; doi:10.3390/epigenomes8020021)
Supplement: Supplementary file 1 [file epigenomes-08-00021-s001.zip]

Archive with 3 entries (3 files):
- EMD-44148.mrc
- PDB 9B3P.pdb
- Sokolova_coVariant-Suppl_v1_proof.pdf
