# Supplementary material for: Structural and Biochemical Characterization of the Nucleosome Containing Variants H3.3 and H2A.Z
Source: Epigenomes. 2024 May 27;8(2):21. doi: 10.3390/epigenomes8020021 (PMC11203148; doi:10.3390/epigenomes8020021)
Supplement: Supplementary file 1 [file epigenomes-08-00021-s001.zip › PDB 9B3P.pdb]

HELIX    1   1 GLY A   44  GLN A   55  1                                  12
HELIX    2   2 ARG A   63  ASP A   77  1                                  15
HELIX    3   3 GLN A   85  ALA A  114  1                                  30
HELIX    4   4 MET A  120  ARG A  131  1                                  12
HELIX    5   5 ASN B   25  GLY B   41  1                                  17
HELIX    6   6 LEU B   49  ALA B   76  1                                  28
HELIX    7   7 THR B   82  GLN B   93  1                                  12
HELIX    8   8 SER C   18  ALA C   23  1                                   6
HELIX    9   9 PRO C   28  THR C   40  1                                  13
HELIX   10  10 GLY C   47  ASP C   75  1                                  29
HELIX   11  11 THR C   82  ILE C  100  1                                  19
HELIX   12  12 TYR D   37  HIS D   49  1                                  13
HELIX   13  13 SER D   55  TYR D   83  1                                  29
HELIX   14  14 THR D   90  THR D  122  1                                  33
HELIX   15  15 GLY E   44  SER E   57  1                                  14
HELIX   16  16 ARG E   63  ASP E   77  1                                  15
HELIX   17  17 GLN E   85  ALA E  114  1                                  30
HELIX   18  18 MET E  120  ARG E  131  1                                  12
HELIX   19  19 ASP F   24  GLY F   41  1                                  18
HELIX   20  20 LEU F   49  ALA F   76  1                                  28
HELIX   21  21 THR F   82  GLN F   93  1                                  12
HELIX   22  22 SER G   18  GLY G   24  1                                   7
HELIX   23  23 PRO G   28  SER G   38  1                                  11
HELIX   24  24 THR G   49  ASP G   75  1                                  27
HELIX   25  25 THR G   82  ILE G  100  1                                  19
HELIX   26  26 HIS G  114  ILE G  118  1                                   5
HELIX   27  27 TYR H   37  HIS H   49  1                                  13
HELIX   28  28 SER H   55  ASN H   84  1                                  30
HELIX   29  29 THR H   90  LEU H  102  1                                  13
HELIX   30  30 GLU H  105  SER H  123  1                                  19
SHEET    1   1 1 ARG A  83  PHE A  84  0
SHEET    2   2 1 THR A 118  ILE A 119  0
SHEET    3   3 1 ARG B  45  ILE B  46  0
SHEET    4   4 1 THR B  80  VAL B  81  0
SHEET    5   5 1 LEU B  97  TYR B  98  0
SHEET    6   6 1 ARG C  45  VAL C  46  0
SHEET    7   7 1 ARG C  80  ILE C  81  0
SHEET    8   8 1 THR C 103  ILE C 104  0
SHEET    9   9 1 GLY D  53  ILE D  54  0
SHEET   10  10 1 THR D  88  ILE D  89  0
SHEET   11  11 1 ARG E  83  PHE E  84  0
SHEET   12  12 1 THR E 118  ILE E 119  0
SHEET   13  13 1 ARG F  45  ILE F  46  0
SHEET   14  14 1 THR F  80  VAL F  81  0
SHEET   15  15 1 LEU F  97  TYR F  98  0
SHEET   16  16 1 ARG G  45  VAL G  46  0
SHEET   17  17 1 ARG G  80  ILE G  81  0
SHEET   18  18 1 THR G 103  ILE G 104  0
SHEET   19  19 1 GLY H  53  ILE H  54  0
SHEET   20  20 1 THR H  88  ILE H  89  0
ATOM      1  N   PRO A  38     147.763 163.045 183.675  1.00 62.79           N
ATOM      2  CA  PRO A  38     148.944 163.914 183.667  1.00 62.79           C
ATOM      3  C   PRO A  38     149.626 163.963 182.302  1.00 62.79           C
ATOM      4  O   PRO A  38     150.385 164.892 182.025  1.00 62.79           O
ATOM      5  CB  PRO A  38     149.860 163.269 184.710  1.00 62.79           C
ATOM      6  CG  PRO A  38     149.458 161.836 184.725  1.00 62.79           C
ATOM      7  CD  PRO A  38     147.978 161.824 184.471  1.00 62.79           C
ATOM      8  N   HIS A  39     149.352 162.965 181.461  1.00 55.06           N
ATOM      9  CA  HIS A  39     149.942 162.900 180.125  1.00 55.06           C
ATOM     10  C   HIS A  39     148.949 162.176 179.220  1.00 55.06           C
ATOM     11  O   HIS A  39     148.886 160.943 179.226  1.00 55.06           O
ATOM     12  CB  HIS A  39     151.293 162.197 180.153  1.00 55.06           C
ATOM     13  CG  HIS A  39     151.905 162.009 178.800  1.00 55.06           C
ATOM     14  ND1 HIS A  39     152.733 162.946 178.221  1.00 55.06           N
ATOM     15  CD2 HIS A  39     151.810 160.992 177.911  1.00 55.06           C
ATOM     16  CE1 HIS A  39     153.122 162.515 177.035  1.00 55.06           C
ATOM     17  NE2 HIS A  39     152.576 161.331 176.822  1.00 55.06           N
ATOM     18  N   ARG A  40     148.181 162.945 178.453  1.00 43.26           N
ATOM     19  CA  ARG A  40     147.185 162.406 177.540  1.00 43.26           C
ATOM     20  C   ARG A  40     147.491 162.860 176.120  1.00 43.26           C
ATOM     21  O   ARG A  40     147.812 164.030 175.887  1.00 43.26           O
ATOM     22  CB  ARG A  40     145.772 162.848 177.938  1.00 43.26           C
ATOM     23  CG  ARG A  40     145.220 162.132 179.160  1.00 43.26           C
ATOM     24  CD  ARG A  40     143.804 162.584 179.472  1.00 43.26           C
ATOM     25  NE  ARG A  40     142.961 162.596 178.280  1.00 43.26           N
ATOM     26  CZ  ARG A  40     142.124 161.618 177.947  1.00 43.26           C
ATOM     27  NH1 ARG A  40     142.016 160.544 178.716  1.00 43.26           N
ATOM     28  NH2 ARG A  40     141.396 161.714 176.843  1.00 43.26           N
ATOM     29  N   TYR A  41     147.391 161.930 175.175  1.00 44.14           N
ATOM     30  CA  TYR A  41     147.656 162.234 173.780  1.00 44.14           C
ATOM     31  C   TYR A  41     146.449 162.918 173.142  1.00 44.14           C
ATOM     32  O   TYR A  41     145.363 163.002 173.722  1.00 44.14           O
ATOM     33  CB  TYR A  41     148.015 160.962 173.013  1.00 44.14           C
ATOM     34  CG  TYR A  41     149.444 160.510 173.209  1.00 44.14           C
ATOM     35  CD1 TYR A  41     150.504 161.254 172.706  1.00 44.14           C
ATOM     36  CD2 TYR A  41     149.734 159.339 173.897  1.00 44.14           C
ATOM     37  CE1 TYR A  41     151.812 160.844 172.883  1.00 44.14           C
ATOM     38  CE2 TYR A  41     151.039 158.921 174.079  1.00 44.14           C
ATOM     39  CZ  TYR A  41     152.073 159.677 173.570  1.00 44.14           C
ATOM     40  OH  TYR A  41     153.374 159.265 173.748  1.00 44.14           O
ATOM     41  N   ARG A  42     146.652 163.413 171.923  1.00 39.07           N
ATOM     42  CA  ARG A  42     145.578 164.078 171.200  1.00 39.07           C
ATOM     43  C   ARG A  42     144.668 163.043 170.540  1.00 39.07           C
ATOM     44  O   ARG A  42     145.141 161.995 170.093  1.00 39.07           O
ATOM     45  CB  ARG A  42     146.146 165.020 170.140  1.00 39.07           C
ATOM     46  CG  ARG A  42     146.694 166.326 170.697  1.00 39.07           C
ATOM     47  CD  ARG A  42     148.196 166.248 170.916  1.00 39.07           C
ATOM     48  NE  ARG A  42     148.921 166.027 169.668  1.00 39.07           N
ATOM     49  CZ  ARG A  42     150.187 165.628 169.599  1.00 39.07           C
ATOM     50  NH1 ARG A  42     150.875 165.404 170.709  1.00 39.07           N
ATOM     51  NH2 ARG A  42     150.765 165.453 168.418  1.00 39.07           N
ATOM     52  N   PRO A  43     143.359 163.309 170.472  1.00 36.03           N
ATOM     53  CA  PRO A  43     142.444 162.357 169.826  1.00 36.03           C
ATOM     54  C   PRO A  43     142.722 162.204 168.339  1.00 36.03           C
ATOM     55  O   PRO A  43     142.096 162.870 167.509  1.00 36.03           O
ATOM     56  CB  PRO A  43     141.059 162.970 170.078  1.00 36.03           C
ATOM     57  CG  PRO A  43     141.253 163.926 171.215  1.00 36.03           C
ATOM     58  CD  PRO A  43     142.645 164.451 171.065  1.00 36.03           C
ATOM     59  N   GLY A  44     143.662 161.327 167.995  1.00 33.39           N
ATOM     60  CA  GLY A  44     144.017 161.102 166.608  1.00 33.39           C
ATOM     61  C   GLY A  44     145.402 160.513 166.440  1.00 33.39           C
ATOM     62  O   GLY A  44     145.687 159.853 165.437  1.00 33.39           O
ATOM     63  N   THR A  45     146.275 160.748 167.422  1.00 34.14           N
ATOM     64  CA  THR A  45     147.631 160.215 167.353  1.00 34.14           C
ATOM     65  C   THR A  45     147.673 158.739 167.729  1.00 34.14           C
ATOM     66  O   THR A  45     148.455 157.972 167.156  1.00 34.14           O
ATOM     67  CB  THR A  45     148.560 161.020 168.263  1.00 34.14           C
ATOM     68  OG1 THR A  45     148.253 162.415 168.149  1.00 34.14           O
ATOM     69  CG2 THR A  45     150.014 160.794 167.875  1.00 34.14           C
ATOM     70  N   VAL A  46     146.841 158.323 168.686  1.00 31.65           N
ATOM     71  CA  VAL A  46     146.825 156.922 169.095  1.00 31.65           C
ATOM     72  C   VAL A  46     146.138 156.065 168.039  1.00 31.65           C
ATOM     73  O   VAL A  46     146.541 154.924 167.787  1.00 31.65           O
ATOM     74  CB  VAL A  46     146.151 156.777 170.472  1.00 31.65           C
ATOM     75  CG1 VAL A  46     146.304 155.356 170.993  1.00 31.65           C
ATOM     76  CG2 VAL A  46     146.735 157.779 171.455  1.00 31.65           C
ATOM     77  N   ALA A  47     145.093 156.600 167.402  1.00 27.95           N
ATOM     78  CA  ALA A  47     144.391 155.842 166.372  1.00 27.95           C
ATOM     79  C   ALA A  47     145.228 155.700 165.107  1.00 27.95           C
ATOM     80  O   ALA A  47     145.080 154.714 164.376  1.00 27.95           O
ATOM     81  CB  ALA A  47     143.052 156.505 166.051  1.00 27.95           C
ATOM     82  N   LEU A  48     146.107 156.665 164.832  1.00 29.77           N
ATOM     83  CA  LEU A  48     146.960 156.593 163.653  1.00 29.77           C
ATOM     84  C   LEU A  48     148.127 155.631 163.831  1.00 29.77           C
ATOM     85  O   LEU A  48     148.679 155.158 162.832  1.00 29.77           O
ATOM     86  CB  LEU A  48     147.491 157.985 163.301  1.00 29.77           C
ATOM     87  CG  LEU A  48     146.626 158.825 162.360  1.00 29.77           C
ATOM     88  CD1 LEU A  48     147.089 160.273 162.353  1.00 29.77           C
ATOM     89  CD2 LEU A  48     146.643 158.246 160.953  1.00 29.77           C
ATOM     90  N   ARG A  49     148.513 155.332 165.073  1.00 34.70           N
ATOM     91  CA  ARG A  49     149.617 154.405 165.299  1.00 34.70           C
ATOM     92  C   ARG A  49     149.200 152.961 165.054  1.00 34.70           C
ATOM     93  O   ARG A  49     150.047 152.119 164.735  1.00 34.70           O
ATOM     94  CB  ARG A  49     150.158 154.568 166.719  1.00 34.70           C
ATOM     95  CG  ARG A  49     150.999 155.817 166.925  1.00 34.70           C
ATOM     96  CD  ARG A  49     152.009 155.623 168.044  1.00 34.70           C
ATOM     97  NE  ARG A  49     151.387 155.102 169.257  1.00 34.70           N
ATOM     98  CZ  ARG A  49     150.997 155.856 170.280  1.00 34.70           C
ATOM     99  NH1 ARG A  49     151.164 157.171 170.238  1.00 34.70           N
ATOM    100  NH2 ARG A  49     150.439 155.296 171.344  1.00 34.70           N
ATOM    101  N   GLU A  50     147.909 152.656 165.198  1.00 26.22           N
ATOM    102  CA  GLU A  50     147.426 151.299 164.976  1.00 26.22           C
ATOM    103  C   GLU A  50     147.341 150.939 163.499  1.00 26.22           C
ATOM    104  O   GLU A  50     147.271 149.750 163.169  1.00 26.22           O
ATOM    105  CB  GLU A  50     146.054 151.116 165.628  1.00 26.22           C
ATOM    106  CG  GLU A  50     145.980 151.604 167.065  1.00 26.22           C
ATOM    107  CD  GLU A  50     144.745 151.102 167.788  1.00 26.22           C
ATOM    108  OE1 GLU A  50     144.107 150.151 167.289  1.00 26.22           O
ATOM    109  OE2 GLU A  50     144.412 151.659 168.856  1.00 26.22           O
ATOM    110  N   ILE A  51     147.346 151.931 162.607  1.00 22.21           N
ATOM    111  CA  ILE A  51     147.273 151.642 161.178  1.00 22.21           C
ATOM    112  C   ILE A  51     148.597 151.076 160.680  1.00 22.21           C
ATOM    113  O   ILE A  51     148.623 150.134 159.879  1.00 22.21           O
ATOM    114  CB  ILE A  51     146.866 152.905 160.398  1.00 22.21           C
ATOM    115  CG1 ILE A  51     145.600 153.518 161.000  1.00 22.21           C
ATOM    116  CG2 ILE A  51     146.654 152.579 158.927  1.00 22.21           C
ATOM    117  CD1 ILE A  51     145.143 154.783 160.305  1.00 22.21           C
ATOM    118  N   ARG A  52     149.714 151.634 161.145  1.00 26.87           N
ATOM    119  CA  ARG A  52     151.035 151.174 160.737  1.00 26.87           C
ATOM    120  C   ARG A  52     151.463 149.892 161.440  1.00 26.87           C
ATOM    121  O   ARG A  52     152.522 149.349 161.106  1.00 26.87           O
ATOM    122  CB  ARG A  52     152.074 152.270 160.991  1.00 26.87           C
ATOM    123  CG  ARG A  52     152.059 153.393 159.967  1.00 26.87           C
ATOM    124  CD  ARG A  52     153.172 154.395 160.233  1.00 26.87           C
ATOM    125  NE  ARG A  52     153.155 155.501 159.280  1.00 26.87           N
ATOM    126  CZ  ARG A  52     152.447 156.614 159.440  1.00 26.87           C
ATOM    127  NH1 ARG A  52     151.693 156.773 160.519  1.00 26.87           N
ATOM    128  NH2 ARG A  52     152.492 157.569 158.521  1.00 26.87           N
ATOM    129  N   ARG A  53     150.677 149.397 162.395  1.00 23.40           N
ATOM    130  CA  ARG A  53     151.011 148.190 163.141  1.00 23.40           C
ATOM    131  C   ARG A  53     150.266 146.962 162.632  1.00 23.40           C
ATOM    132  O   ARG A  53     150.882 145.920 162.386  1.00 23.40           O
ATOM    133  CB  ARG A  53     150.718 148.397 164.632  1.00 23.40           C
ATOM    134  CG  ARG A  53     150.814 147.130 165.466  1.00 23.40           C
ATOM    135  CD  ARG A  53     149.805 147.139 166.603  1.00 23.40           C
ATOM    136  NE  ARG A  53     149.748 145.854 167.293  1.00 23.40           N
ATOM    137  CZ  ARG A  53     149.133 145.655 168.454  1.00 23.40           C
ATOM    138  NH1 ARG A  53     148.519 146.661 169.062  1.00 23.40           N
ATOM    139  NH2 ARG A  53     149.133 144.451 169.009  1.00 23.40           N
ATOM    140  N   TYR A  54     148.945 147.062 162.466  1.00 19.79           N
ATOM    141  CA  TYR A  54     148.165 145.920 162.004  1.00 19.79           C
ATOM    142  C   TYR A  54     148.344 145.655 160.516  1.00 19.79           C
ATOM    143  O   TYR A  54     148.068 144.540 160.061  1.00 19.79           O
ATOM    144  CB  TYR A  54     146.683 146.133 162.319  1.00 19.79           C
ATOM    145  CG  TYR A  54     146.359 146.091 163.795  1.00 19.79           C
ATOM    146  CD1 TYR A  54     146.613 144.953 164.550  1.00 19.79           C
ATOM    147  CD2 TYR A  54     145.797 147.189 164.434  1.00 19.79           C
ATOM    148  CE1 TYR A  54     146.318 144.910 165.900  1.00 19.79           C
ATOM    149  CE2 TYR A  54     145.499 147.155 165.783  1.00 19.79           C
ATOM    150  CZ  TYR A  54     145.761 146.013 166.511  1.00 19.79           C
ATOM    151  OH  TYR A  54     145.466 145.975 167.854  1.00 19.79           O
ATOM    152  N   GLN A  55     148.797 146.649 159.748  1.00 20.68           N
ATOM    153  CA  GLN A  55     148.990 146.443 158.317  1.00 20.68           C
ATOM    154  C   GLN A  55     150.263 145.658 158.027  1.00 20.68           C
ATOM    155  O   GLN A  55     150.362 145.008 156.980  1.00 20.68           O
ATOM    156  CB  GLN A  55     149.018 147.788 157.591  1.00 20.68           C
ATOM    157  CG  GLN A  55     147.641 148.330 157.239  1.00 20.68           C
ATOM    158  CD  GLN A  55     147.685 149.765 156.752  1.00 20.68           C
ATOM    159  OE1 GLN A  55     148.684 150.462 156.929  1.00 20.68           O
ATOM    160  NE2 GLN A  55     146.599 150.213 156.135  1.00 20.68           N
ATOM    161  N   LYS A  56     151.239 145.704 158.932  1.00 22.75           N
ATOM    162  CA  LYS A  56     152.490 144.981 158.743  1.00 22.75           C
ATOM    163  C   LYS A  56     152.438 143.560 159.285  1.00 22.75           C
ATOM    164  O   LYS A  56     153.171 142.692 158.798  1.00 22.75           O
ATOM    165  CB  LYS A  56     153.643 145.739 159.407  1.00 22.75           C
ATOM    166  CG  LYS A  56     155.010 145.437 158.814  1.00 22.75           C
ATOM    167  CD  LYS A  56     156.119 146.101 159.615  1.00 22.75           C
ATOM    168  CE  LYS A  56     155.893 147.599 159.737  1.00 22.75           C
ATOM    169  NZ  LYS A  56     156.011 148.288 158.422  1.00 22.75           N
ATOM    170  N   SER A  57     151.592 143.302 160.278  1.00 20.77           N
ATOM    171  CA  SER A  57     151.481 141.971 160.849  1.00 20.77           C
ATOM    172  C   SER A  57     150.700 141.049 159.917  1.00 20.77           C
ATOM    173  O   SER A  57     149.906 141.490 159.081  1.00 20.77           O
ATOM    174  CB  SER A  57     150.805 142.027 162.220  1.00 20.77           C
ATOM    175  OG  SER A  57     151.572 142.789 163.137  1.00 20.77           O
ATOM    176  N   THR A  58     150.937 139.747 160.072  1.00 18.62           N
ATOM    177  CA  THR A  58     150.279 138.734 159.260  1.00 18.62           C
ATOM    178  C   THR A  58     149.389 137.800 160.067  1.00 18.62           C
ATOM    179  O   THR A  58     148.807 136.874 159.491  1.00 18.62           O
ATOM    180  CB  THR A  58     151.319 137.904 158.493  1.00 18.62           C
ATOM    181  OG1 THR A  58     152.194 137.252 159.423  1.00 18.62           O
ATOM    182  CG2 THR A  58     152.137 138.794 157.570  1.00 18.62           C
ATOM    183  N   GLU A  59     149.265 138.010 161.375  1.00 17.93           N
ATOM    184  CA  GLU A  59     148.433 137.153 162.201  1.00 17.93           C
ATOM    185  C   GLU A  59     146.958 137.512 162.033  1.00 17.93           C
ATOM    186  O   GLU A  59     146.598 138.545 161.461  1.00 17.93           O
ATOM    187  CB  GLU A  59     148.844 137.260 163.669  1.00 17.93           C
ATOM    188  CG  GLU A  59     148.379 138.534 164.354  1.00 17.93           C
ATOM    189  CD  GLU A  59     149.478 139.573 164.460  1.00 17.93           C
ATOM    190  OE1 GLU A  59     150.639 139.248 164.136  1.00 17.93           O
ATOM    191  OE2 GLU A  59     149.180 140.716 164.869  1.00 17.93           O
ATOM    192  N   LEU A  60     146.096 136.637 162.543  1.00 12.36           N
ATOM    193  CA  LEU A  60     144.659 136.847 162.456  1.00 12.36           C
ATOM    194  C   LEU A  60     144.197 137.828 163.526  1.00 12.36           C
ATOM    195  O   LEU A  60     144.665 137.792 164.668  1.00 12.36           O
ATOM    196  CB  LEU A  60     143.915 135.520 162.606  1.00 12.36           C
ATOM    197  CG  LEU A  60     143.981 134.565 161.413  1.00 12.36           C
ATOM    198  CD1 LEU A  60     143.600 133.154 161.833  1.00 12.36           C
ATOM    199  CD2 LEU A  60     143.086 135.052 160.284  1.00 12.36           C
ATOM    200  N   LEU A  61     143.271 138.709 163.147  1.00 11.53           N
ATOM    201  CA  LEU A  61     142.748 139.692 164.090  1.00 11.53           C
ATOM    202  C   LEU A  61     141.613 139.109 164.925  1.00 11.53           C
ATOM    203  O   LEU A  61     141.578 139.286 166.147  1.00 11.53           O
ATOM    204  CB  LEU A  61     142.279 140.940 163.341  1.00 11.53           C
ATOM    205  CG  LEU A  61     143.299 141.584 162.400  1.00 11.53           C
ATOM    206  CD1 LEU A  61     142.627 142.604 161.494  1.00 11.53           C
ATOM    207  CD2 LEU A  61     144.429 142.226 163.190  1.00 11.53           C
ATOM    208  N   ILE A  62     140.680 138.415 164.283  1.00 11.70           N
ATOM    209  CA  ILE A  62     139.562 137.800 164.987  1.00 11.70           C
ATOM    210  C   ILE A  62     140.035 136.517 165.657  1.00 11.70           C
ATOM    211  O   ILE A  62     140.838 135.762 165.095  1.00 11.70           O
ATOM    212  CB  ILE A  62     138.395 137.531 164.021  1.00 11.70           C
ATOM    213  CG1 ILE A  62     138.178 138.734 163.100  1.00 11.70           C
ATOM    214  CG2 ILE A  62     137.122 137.215 164.792  1.00 11.70           C
ATOM    215  CD1 ILE A  62     137.119 138.510 162.042  1.00 11.70           C
ATOM    216  N   ARG A  63     139.538 136.269 166.866  1.00 16.44           N
ATOM    217  CA  ARG A  63     139.925 135.081 167.608  1.00 16.44           C
ATOM    218  C   ARG A  63     139.290 133.835 166.991  1.00 16.44           C
ATOM    219  O   ARG A  63     138.385 133.907 166.155  1.00 16.44           O
ATOM    220  CB  ARG A  63     139.527 135.217 169.077  1.00 16.44           C
ATOM    221  CG  ARG A  63     140.375 136.207 169.857  1.00 16.44           C
ATOM    222  CD  ARG A  63     139.632 136.734 171.073  1.00 16.44           C
ATOM    223  NE  ARG A  63     138.279 137.169 170.741  1.00 16.44           N
ATOM    224  CZ  ARG A  63     137.353 137.483 171.641  1.00 16.44           C
ATOM    225  NH1 ARG A  63     137.633 137.411 172.935  1.00 16.44           N
ATOM    226  NH2 ARG A  63     136.147 137.869 171.248  1.00 16.44           N
ATOM    227  N   LYS A  64     139.780 132.673 167.421  1.00 13.95           N
ATOM    228  CA  LYS A  64     139.322 131.395 166.890  1.00 13.95           C
ATOM    229  C   LYS A  64     138.181 130.781 167.687  1.00 13.95           C
ATOM    230  O   LYS A  64     137.395 130.012 167.125  1.00 13.95           O
ATOM    231  CB  LYS A  64     140.484 130.398 166.833  1.00 13.95           C
ATOM    232  CG  LYS A  64     141.564 130.760 165.827  1.00 13.95           C
ATOM    233  CD  LYS A  64     142.405 129.549 165.459  1.00 13.95           C
ATOM    234  CE  LYS A  64     143.352 129.862 164.312  1.00 13.95           C
ATOM    235  NZ  LYS A  64     143.870 128.624 163.667  1.00 13.95           N
ATOM    236  N   LEU A  65     138.068 131.097 168.982  1.00 13.96           N
ATOM    237  CA  LEU A  65     136.999 130.502 169.782  1.00 13.96           C
ATOM    238  C   LEU A  65     135.635 131.109 169.470  1.00 13.96           C
ATOM    239  O   LEU A  65     134.684 130.343 169.237  1.00 13.96           O
ATOM    240  CB  LEU A  65     137.344 130.600 171.272  1.00 13.96           C
ATOM    241  CG  LEU A  65     136.984 129.387 172.133  1.00 13.96           C
ATOM    242  CD1 LEU A  65     137.471 128.101 171.483  1.00 13.96           C
ATOM    243  CD2 LEU A  65     137.558 129.533 173.534  1.00 13.96           C
ATOM    244  N   PRO A  66     135.452 132.437 169.449  1.00 12.75           N
ATOM    245  CA  PRO A  66     134.123 132.963 169.100  1.00 12.75           C
ATOM    246  C   PRO A  66     133.751 132.738 167.645  1.00 12.75           C
ATOM    247  O   PRO A  66     132.557 132.688 167.325  1.00 12.75           O
ATOM    248  CB  PRO A  66     134.233 134.461 169.427  1.00 12.75           C
ATOM    249  CG  PRO A  66     135.444 134.590 170.293  1.00 12.75           C
ATOM    250  CD  PRO A  66     136.373 133.525 169.822  1.00 12.75           C
ATOM    251  N   PHE A  67     134.735 132.600 166.754  1.00  9.95           N
ATOM    252  CA  PHE A  67     134.437 132.378 165.344  1.00  9.95           C
ATOM    253  C   PHE A  67     134.035 130.935 165.064  1.00  9.95           C
ATOM    254  O   PHE A  67     133.281 130.681 164.118  1.00  9.95           O
ATOM    255  CB  PHE A  67     135.642 132.763 164.485  1.00  9.95           C
ATOM    256  CG  PHE A  67     135.356 132.779 163.010  1.00  9.95           C
ATOM    257  CD1 PHE A  67     134.691 133.847 162.432  1.00  9.95           C
ATOM    258  CD2 PHE A  67     135.753 131.726 162.202  1.00  9.95           C
ATOM    259  CE1 PHE A  67     134.426 133.865 161.075  1.00  9.95           C
ATOM    260  CE2 PHE A  67     135.492 131.738 160.845  1.00  9.95           C
ATOM    261  CZ  PHE A  67     134.828 132.809 160.281  1.00  9.95           C
ATOM    262  N   GLN A  68     134.521 129.985 165.866  1.00 11.24           N
ATOM    263  CA  GLN A  68     134.173 128.586 165.645  1.00 11.24           C
ATOM    264  C   GLN A  68     132.745 128.285 166.080  1.00 11.24           C
ATOM    265  O   GLN A  68     132.082 127.432 165.478  1.00 11.24           O
ATOM    266  CB  GLN A  68     135.156 127.677 166.384  1.00 11.24           C
ATOM    267  CG  GLN A  68     135.086 126.217 165.969  1.00 11.24           C
ATOM    268  CD  GLN A  68     136.209 125.388 166.561  1.00 11.24           C
ATOM    269  OE1 GLN A  68     136.859 124.612 165.862  1.00 11.24           O
ATOM    270  NE2 GLN A  68     136.442 125.549 167.859  1.00 11.24           N
ATOM    271  N   ARG A  69     132.253 128.970 167.115  1.00 11.91           N
ATOM    272  CA  ARG A  69     130.893 128.726 167.581  1.00 11.91           C
ATOM    273  C   ARG A  69     129.857 129.309 166.629  1.00 11.91           C
ATOM    274  O   ARG A  69     128.723 128.819 166.573  1.00 11.91           O
ATOM    275  CB  ARG A  69     130.707 129.301 168.985  1.00 11.91           C
ATOM    276  CG  ARG A  69     129.580 128.658 169.776  1.00 11.91           C
ATOM    277  CD  ARG A  69     129.484 129.242 171.176  1.00 11.91           C
ATOM    278  NE  ARG A  69     130.712 129.038 171.939  1.00 11.91           N
ATOM    279  CZ  ARG A  69     131.440 130.021 172.459  1.00 11.91           C
ATOM    280  NH1 ARG A  69     131.065 131.282 172.301  1.00 11.91           N
ATOM    281  NH2 ARG A  69     132.544 129.742 173.139  1.00 11.91           N
ATOM    282  N   LEU A  70     130.222 130.349 165.875  1.00 10.42           N
ATOM    283  CA  LEU A  70     129.279 130.945 164.935  1.00 10.42           C
ATOM    284  C   LEU A  70     129.091 130.075 163.698  1.00 10.42           C
ATOM    285  O   LEU A  70     127.985 130.012 163.149  1.00 10.42           O
ATOM    286  CB  LEU A  70     129.752 132.343 164.535  1.00 10.42           C
ATOM    287  CG  LEU A  70     128.886 133.107 163.531  1.00 10.42           C
ATOM    288  CD1 LEU A  70     127.539 133.460 164.143  1.00 10.42           C
ATOM    289  CD2 LEU A  70     129.602 134.357 163.044  1.00 10.42           C
ATOM    290  N   VAL A  71     130.150 129.397 163.250  1.00 10.16           N
ATOM    291  CA  VAL A  71     130.042 128.548 162.069  1.00 10.16           C
ATOM    292  C   VAL A  71     129.195 127.317 162.369  1.00 10.16           C
ATOM    293  O   VAL A  71     128.400 126.873 161.531  1.00 10.16           O
ATOM    294  CB  VAL A  71     131.444 128.165 161.560  1.00 10.16           C
ATOM    295  CG1 VAL A  71     131.345 127.226 160.367  1.00 10.16           C
ATOM    296  CG2 VAL A  71     132.235 129.413 161.199  1.00 10.16           C
ATOM    297  N   ARG A  72     129.342 126.751 163.570  1.00 11.72           N
ATOM    298  CA  ARG A  72     128.570 125.565 163.928  1.00 11.72           C
ATOM    299  C   ARG A  72     127.087 125.880 164.081  1.00 11.72           C
ATOM    300  O   ARG A  72     126.245 124.997 163.883  1.00 11.72           O
ATOM    301  CB  ARG A  72     129.117 124.951 165.217  1.00 11.72           C
ATOM    302  CG  ARG A  72     130.564 124.496 165.124  1.00 11.72           C
ATOM    303  CD  ARG A  72     131.065 123.978 166.463  1.00 11.72           C
ATOM    304  NE  ARG A  72     132.499 123.703 166.442  1.00 11.72           N
ATOM    305  CZ  ARG A  72     133.033 122.554 166.039  1.00 11.72           C
ATOM    306  NH1 ARG A  72     132.252 121.568 165.621  1.00 11.72           N
ATOM    307  NH2 ARG A  72     134.349 122.391 166.053  1.00 11.72           N
ATOM    308  N   GLU A  73     126.748 127.122 164.431  1.00 13.45           N
ATOM    309  CA  GLU A  73     125.346 127.491 164.590  1.00 13.45           C
ATOM    310  C   GLU A  73     124.653 127.656 163.242  1.00 13.45           C
ATOM    311  O   GLU A  73     123.516 127.202 163.067  1.00 13.45           O
ATOM    312  CB  GLU A  73     125.233 128.776 165.412  1.00 13.45           C
ATOM    313  CG  GLU A  73     123.903 129.499 165.264  1.00 13.45           C
ATOM    314  CD  GLU A  73     123.770 130.676 166.209  1.00 13.45           C
ATOM    315  OE1 GLU A  73     123.727 130.452 167.437  1.00 13.45           O
ATOM    316  OE2 GLU A  73     123.711 131.826 165.725  1.00 13.45           O
ATOM    317  N   ILE A  74     125.321 128.296 162.281  1.00 11.56           N
ATOM    318  CA  ILE A  74     124.719 128.495 160.966  1.00 11.56           C
ATOM    319  C   ILE A  74     124.630 127.174 160.213  1.00 11.56           C
ATOM    320  O   ILE A  74     123.636 126.898 159.530  1.00 11.56           O
ATOM    321  CB  ILE A  74     125.510 129.550 160.173  1.00 11.56           C
ATOM    322  CG1 ILE A  74     125.586 130.861 160.958  1.00 11.56           C
ATOM    323  CG2 ILE A  74     124.875 129.784 158.811  1.00 11.56           C
ATOM    324  CD1 ILE A  74     126.401 131.937 160.275  1.00 11.56           C
ATOM    325  N   ALA A  75     125.661 126.333 160.328  1.00 13.03           N
ATOM    326  CA  ALA A  75     125.656 125.047 159.641  1.00 13.03           C
ATOM    327  C   ALA A  75     124.681 124.057 160.264  1.00 13.03           C
ATOM    328  O   ALA A  75     124.372 123.035 159.641  1.00 13.03           O
ATOM    329  CB  ALA A  75     127.064 124.450 159.630  1.00 13.03           C
ATOM    330  N   GLN A  76     124.191 124.332 161.475  1.00 16.54           N
ATOM    331  CA  GLN A  76     123.246 123.422 162.114  1.00 16.54           C
ATOM    332  C   GLN A  76     121.868 123.496 161.469  1.00 16.54           C
ATOM    333  O   GLN A  76     121.100 122.530 161.540  1.00 16.54           O
ATOM    334  CB  GLN A  76     123.149 123.731 163.608  1.00 16.54           C
ATOM    335  CG  GLN A  76     122.678 122.562 164.458  1.00 16.54           C
ATOM    336  CD  GLN A  76     122.821 122.828 165.943  1.00 16.54           C
ATOM    337  OE1 GLN A  76     123.260 123.903 166.353  1.00 16.54           O
ATOM    338  NE2 GLN A  76     122.451 121.848 166.759  1.00 16.54           N
ATOM    339  N   ASP A  77     121.537 124.625 160.837  1.00 17.06           N
ATOM    340  CA  ASP A  77     120.231 124.757 160.201  1.00 17.06           C
ATOM    341  C   ASP A  77     120.163 123.988 158.888  1.00 17.06           C
ATOM    342  O   ASP A  77     119.081 123.539 158.492  1.00 17.06           O
ATOM    343  CB  ASP A  77     119.906 126.233 159.970  1.00 17.06           C
ATOM    344  CG  ASP A  77     119.680 126.989 161.264  1.00 17.06           C
ATOM    345  OD1 ASP A  77     119.993 128.198 161.311  1.00 17.06           O
ATOM    346  OD2 ASP A  77     119.190 126.376 162.236  1.00 17.06           O
ATOM    347  N   PHE A  78     121.296 123.825 158.203  1.00 14.36           N
ATOM    348  CA  PHE A  78     121.302 123.081 156.948  1.00 14.36           C
ATOM    349  C   PHE A  78     121.418 121.581 157.187  1.00 14.36           C
ATOM    350  O   PHE A  78     120.699 120.793 156.563  1.00 14.36           O
ATOM    351  CB  PHE A  78     122.442 123.569 156.053  1.00 14.36           C
ATOM    352  CG  PHE A  78     122.500 125.062 155.905  1.00 14.36           C
ATOM    353  CD1 PHE A  78     121.467 125.752 155.293  1.00 14.36           C
ATOM    354  CD2 PHE A  78     123.589 125.775 156.378  1.00 14.36           C
ATOM    355  CE1 PHE A  78     121.519 127.127 155.155  1.00 14.36           C
ATOM    356  CE2 PHE A  78     123.647 127.150 156.243  1.00 14.36           C
ATOM    357  CZ  PHE A  78     122.610 127.826 155.631  1.00 14.36           C
ATOM    358  N   LYS A  79     122.314 121.169 158.082  1.00 18.10           N
ATOM    359  CA  LYS A  79     122.502 119.755 158.391  1.00 18.10           C
ATOM    360  C   LYS A  79     122.869 119.625 159.860  1.00 18.10           C
ATOM    361  O   LYS A  79     123.855 120.218 160.307  1.00 18.10           O
ATOM    362  CB  LYS A  79     123.585 119.135 157.506  1.00 18.10           C
ATOM    363  CG  LYS A  79     123.810 117.650 157.747  1.00 18.10           C
ATOM    364  CD  LYS A  79     124.901 117.102 156.841  1.00 18.10           C
ATOM    365  CE  LYS A  79     124.820 115.587 156.733  1.00 18.10           C
ATOM    366  NZ  LYS A  79     125.673 115.061 155.632  1.00 18.10           N
ATOM    367  N   THR A  80     122.081 118.854 160.603  1.00 21.32           N
ATOM    368  CA  THR A  80     122.333 118.657 162.021  1.00 21.32           C
ATOM    369  C   THR A  80     123.473 117.664 162.232  1.00 21.32           C
ATOM    370  O   THR A  80     123.776 116.832 161.372  1.00 21.32           O
ATOM    371  CB  THR A  80     121.073 118.162 162.731  1.00 21.32           C
ATOM    372  OG1 THR A  80     120.659 116.914 162.160  1.00 21.32           O
ATOM    373  CG2 THR A  80     119.948 119.177 162.589  1.00 21.32           C
ATOM    374  N   ASP A  81     124.105 117.766 163.403  1.00 25.02           N
ATOM    375  CA  ASP A  81     125.222 116.900 163.788  1.00 25.02           C
ATOM    376  C   ASP A  81     126.358 116.980 162.768  1.00 25.02           C
ATOM    377  O   ASP A  81     126.869 115.966 162.287  1.00 25.02           O
ATOM    378  CB  ASP A  81     124.757 115.454 163.983  1.00 25.02           C
ATOM    379  CG  ASP A  81     123.690 115.325 165.052  1.00 25.02           C
ATOM    380  OD1 ASP A  81     123.598 116.224 165.914  1.00 25.02           O
ATOM    381  OD2 ASP A  81     122.944 114.323 165.032  1.00 25.02           O
ATOM    382  N   LEU A  82     126.754 118.205 162.441  1.00 18.54           N
ATOM    383  CA  LEU A  82     127.830 118.441 161.491  1.00 18.54           C
ATOM    384  C   LEU A  82     129.164 118.569 162.216  1.00 18.54           C
ATOM    385  O   LEU A  82     129.224 118.955 163.387  1.00 18.54           O
ATOM    386  CB  LEU A  82     127.560 119.702 160.669  1.00 18.54           C
ATOM    387  CG  LEU A  82     127.059 119.486 159.239  1.00 18.54           C
ATOM    388  CD1 LEU A  82     126.901 120.815 158.518  1.00 18.54           C
ATOM    389  CD2 LEU A  82     127.997 118.564 158.474  1.00 18.54           C
ATOM    390  N   ARG A  83     130.239 118.239 161.504  1.00 19.61           N
ATOM    391  CA  ARG A  83     131.586 118.296 162.048  1.00 19.61           C
ATOM    392  C   ARG A  83     132.485 119.087 161.109  1.00 19.61           C
ATOM    393  O   ARG A  83     132.279 119.105 159.892  1.00 19.61           O
ATOM    394  CB  ARG A  83     132.166 116.891 162.265  1.00 19.61           C
ATOM    395  CG  ARG A  83     131.601 116.167 163.477  1.00 19.61           C
ATOM    396  CD  ARG A  83     132.197 114.776 163.615  1.00 19.61           C
ATOM    397  NE  ARG A  83     131.730 114.099 164.821  1.00 19.61           N
ATOM    398  CZ  ARG A  83     132.526 113.472 165.681  1.00 19.61           C
ATOM    399  NH1 ARG A  83     133.835 113.434 165.470  1.00 19.61           N
ATOM    400  NH2 ARG A  83     132.015 112.883 166.753  1.00 19.61           N
ATOM    401  N   PHE A  84     133.489 119.741 161.689  1.00 14.62           N
ATOM    402  CA  PHE A  84     134.447 120.538 160.939  1.00 14.62           C
ATOM    403  C   PHE A  84     135.860 120.103 161.299  1.00 14.62           C
ATOM    404  O   PHE A  84     136.148 119.795 162.459  1.00 14.62           O
ATOM    405  CB  PHE A  84     134.270 122.036 161.221  1.00 14.62           C
ATOM    406  CG  PHE A  84     133.101 122.653 160.508  1.00 14.62           C
ATOM    407  CD1 PHE A  84     133.276 123.312 159.303  1.00 14.62           C
ATOM    408  CD2 PHE A  84     131.826 122.572 161.043  1.00 14.62           C
ATOM    409  CE1 PHE A  84     132.202 123.881 158.645  1.00 14.62           C
ATOM    410  CE2 PHE A  84     130.747 123.139 160.390  1.00 14.62           C
ATOM    411  CZ  PHE A  84     130.936 123.794 159.189  1.00 14.62           C
ATOM    412  N   GLN A  85     136.736 120.080 160.298  1.00 13.29           N
ATOM    413  CA  GLN A  85     138.116 119.672 160.503  1.00 13.29           C
ATOM    414  C   GLN A  85     138.917 120.810 161.134  1.00 13.29           C
ATOM    415  O   GLN A  85     138.428 121.928 161.318  1.00 13.29           O
ATOM    416  CB  GLN A  85     138.739 119.226 159.183  1.00 13.29           C
ATOM    417  CG  GLN A  85     138.294 117.849 158.720  1.00 13.29           C
ATOM    418  CD  GLN A  85     139.202 117.271 157.652  1.00 13.29           C
ATOM    419  OE1 GLN A  85     140.092 117.952 157.143  1.00 13.29           O
ATOM    420  NE2 GLN A  85     138.981 116.008 157.307  1.00 13.29           N
ATOM    421  N   SER A  86     140.174 120.517 161.473  1.00 12.31           N
ATOM    422  CA  SER A  86     141.032 121.533 162.074  1.00 12.31           C
ATOM    423  C   SER A  86     141.446 122.582 161.049  1.00 12.31           C
ATOM    424  O   SER A  86     141.547 123.770 161.375  1.00 12.31           O
ATOM    425  CB  SER A  86     142.262 120.878 162.701  1.00 12.31           C
ATOM    426  OG  SER A  86     143.059 120.241 161.716  1.00 12.31           O
ATOM    427  N   ALA A  87     141.691 122.163 159.807  1.00 11.15           N
ATOM    428  CA  ALA A  87     142.072 123.099 158.757  1.00 11.15           C
ATOM    429  C   ALA A  87     140.878 123.833 158.163  1.00 11.15           C
ATOM    430  O   ALA A  87     141.068 124.847 157.484  1.00 11.15           O
ATOM    431  CB  ALA A  87     142.830 122.368 157.648  1.00 11.15           C
ATOM    432  N   ALA A  88     139.657 123.346 158.400  1.00  9.86           N
ATOM    433  CA  ALA A  88     138.479 124.021 157.870  1.00  9.86           C
ATOM    434  C   ALA A  88     138.176 125.305 158.631  1.00  9.86           C
ATOM    435  O   ALA A  88     137.587 126.234 158.066  1.00  9.86           O
ATOM    436  CB  ALA A  88     137.272 123.084 157.909  1.00  9.86           C
ATOM    437  N   ILE A  89     138.568 125.378 159.904  1.00  9.64           N
ATOM    438  CA  ILE A  89     138.326 126.586 160.686  1.00  9.64           C
ATOM    439  C   ILE A  89     139.253 127.708 160.237  1.00  9.64           C
ATOM    440  O   ILE A  89     138.845 128.873 160.152  1.00  9.64           O
ATOM    441  CB  ILE A  89     138.481 126.289 162.188  1.00  9.64           C
ATOM    442  CG1 ILE A  89     137.714 125.019 162.563  1.00  9.64           C
ATOM    443  CG2 ILE A  89     138.002 127.471 163.018  1.00  9.64           C
ATOM    444  CD1 ILE A  89     136.212 125.157 162.454  1.00  9.64           C
ATOM    445  N   GLY A  90     140.512 127.379 159.940  1.00  8.98           N
ATOM    446  CA  GLY A  90     141.445 128.393 159.482  1.00  8.98           C
ATOM    447  C   GLY A  90     141.159 128.879 158.076  1.00  8.98           C
ATOM    448  O   GLY A  90     141.534 129.999 157.716  1.00  8.98           O
ATOM    449  N   ALA A  91     140.495 128.053 157.264  1.00  8.60           N
ATOM    450  CA  ALA A  91     140.169 128.464 155.902  1.00  8.60           C
ATOM    451  C   ALA A  91     139.043 129.490 155.889  1.00  8.60           C
ATOM    452  O   ALA A  91     139.090 130.461 155.125  1.00  8.60           O
ATOM    453  CB  ALA A  91     139.797 127.244 155.061  1.00  8.60           C
ATOM    454  N   LEU A  92     138.022 129.291 156.724  1.00  8.01           N
ATOM    455  CA  LEU A  92     136.916 130.236 156.803  1.00  8.01           C
ATOM    456  C   LEU A  92     137.308 131.541 157.482  1.00  8.01           C
ATOM    457  O   LEU A  92     136.728 132.586 157.168  1.00  8.01           O
ATOM    458  CB  LEU A  92     135.735 129.605 157.544  1.00  8.01           C
ATOM    459  CG  LEU A  92     134.712 128.860 156.685  1.00  8.01           C
ATOM    460  CD1 LEU A  92     133.773 128.041 157.559  1.00  8.01           C
ATOM    461  CD2 LEU A  92     133.929 129.831 155.815  1.00  8.01           C
ATOM    462  N   GLN A  93     138.276 131.506 158.400  1.00  9.36           N
ATOM    463  CA  GLN A  93     138.706 132.724 159.076  1.00  9.36           C
ATOM    464  C   GLN A  93     139.554 133.609 158.173  1.00  9.36           C
ATOM    465  O   GLN A  93     139.511 134.838 158.301  1.00  9.36           O
ATOM    466  CB  GLN A  93     139.481 132.374 160.347  1.00  9.36           C
ATOM    467  CG  GLN A  93     139.553 133.504 161.361  1.00  9.36           C
ATOM    468  CD  GLN A  93     139.957 133.025 162.741  1.00  9.36           C
ATOM    469  OE1 GLN A  93     140.196 131.836 162.952  1.00  9.36           O
ATOM    470  NE2 GLN A  93     140.036 133.950 163.690  1.00  9.36           N
ATOM    471  N   GLU A  94     140.327 133.012 157.263  1.00  9.79           N
ATOM    472  CA  GLU A  94     141.146 133.809 156.355  1.00  9.79           C
ATOM    473  C   GLU A  94     140.287 134.516 155.313  1.00  9.79           C
ATOM    474  O   GLU A  94     140.615 135.627 154.881  1.00  9.79           O
ATOM    475  CB  GLU A  94     142.193 132.924 155.679  1.00  9.79           C
ATOM    476  CG  GLU A  94     143.357 132.543 156.579  1.00  9.79           C
ATOM    477  CD  GLU A  94     144.311 133.696 156.816  1.00  9.79           C
ATOM    478  OE1 GLU A  94     144.399 134.586 155.944  1.00  9.79           O
ATOM    479  OE2 GLU A  94     144.973 133.714 157.875  1.00  9.79           O
ATOM    480  N   ALA A  95     139.185 133.889 154.898  1.00  7.74           N
ATOM    481  CA  ALA A  95     138.296 134.513 153.925  1.00  7.74           C
ATOM    482  C   ALA A  95     137.388 135.554 154.566  1.00  7.74           C
ATOM    483  O   ALA A  95     136.997 136.520 153.902  1.00  7.74           O
ATOM    484  CB  ALA A  95     137.456 133.448 153.219  1.00  7.74           C
ATOM    485  N   SER A  96     137.043 135.377 155.844  1.00  7.34           N
ATOM    486  CA  SER A  96     136.183 136.346 156.515  1.00  7.34           C
ATOM    487  C   SER A  96     136.952 137.612 156.873  1.00  7.34           C
ATOM    488  O   SER A  96     136.402 138.717 156.810  1.00  7.34           O
ATOM    489  CB  SER A  96     135.563 135.720 157.764  1.00  7.34           C
ATOM    490  OG  SER A  96     134.955 134.476 157.463  1.00  7.34           O
ATOM    491  N   GLU A  97     138.224 137.471 157.253  1.00  8.75           N
ATOM    492  CA  GLU A  97     139.027 138.644 157.584  1.00  8.75           C
ATOM    493  C   GLU A  97     139.430 139.419 156.337  1.00  8.75           C
ATOM    494  O   GLU A  97     139.490 140.654 156.370  1.00  8.75           O
ATOM    495  CB  GLU A  97     140.268 138.227 158.374  1.00  8.75           C
ATOM    496  CG  GLU A  97     139.975 137.767 159.792  1.00  8.75           C
ATOM    497  CD  GLU A  97     141.132 138.022 160.739  1.00  8.75           C
ATOM    498  OE1 GLU A  97     142.013 138.838 160.397  1.00  8.75           O
ATOM    499  OE2 GLU A  97     141.160 137.406 161.825  1.00  8.75           O
ATOM    500  N   ALA A  98     139.708 138.720 155.234  1.00  6.86           N
ATOM    501  CA  ALA A  98     140.083 139.406 154.002  1.00  6.86           C
ATOM    502  C   ALA A  98     138.898 140.130 153.378  1.00  6.86           C
ATOM    503  O   ALA A  98     139.081 141.151 152.706  1.00  6.86           O
ATOM    504  CB  ALA A  98     140.683 138.412 153.008  1.00  6.86           C
ATOM    505  N   TYR A  99     137.681 139.623 153.587  1.00  6.49           N
ATOM    506  CA  TYR A  99     136.500 140.277 153.036  1.00  6.49           C
ATOM    507  C   TYR A  99     136.125 141.519 153.834  1.00  6.49           C
ATOM    508  O   TYR A  99     135.677 142.517 153.259  1.00  6.49           O
ATOM    509  CB  TYR A  99     135.328 139.295 152.993  1.00  6.49           C
ATOM    510  CG  TYR A  99     133.995 139.941 152.689  1.00  6.49           C
ATOM    511  CD1 TYR A  99     133.701 140.404 151.413  1.00  6.49           C
ATOM    512  CD2 TYR A  99     133.030 140.086 153.677  1.00  6.49           C
ATOM    513  CE1 TYR A  99     132.483 140.995 151.130  1.00  6.49           C
ATOM    514  CE2 TYR A  99     131.810 140.675 153.404  1.00  6.49           C
ATOM    515  CZ  TYR A  99     131.542 141.127 152.129  1.00  6.49           C
ATOM    516  OH  TYR A  99     130.329 141.715 151.852  1.00  6.49           O
ATOM    517  N   LEU A 100     136.300 141.478 155.157  1.00  6.19           N
ATOM    518  CA  LEU A 100     135.971 142.636 155.981  1.00  6.19           C
ATOM    519  C   LEU A 100     137.005 143.743 155.817  1.00  6.19           C
ATOM    520  O   LEU A 100     136.669 144.931 155.892  1.00  6.19           O
ATOM    521  CB  LEU A 100     135.854 142.221 157.447  1.00  6.19           C
ATOM    522  CG  LEU A 100     134.568 141.492 157.842  1.00  6.19           C
ATOM    523  CD1 LEU A 100     134.608 141.082 159.306  1.00  6.19           C
ATOM    524  CD2 LEU A 100     133.350 142.358 157.557  1.00  6.19           C
ATOM    525  N   VAL A 101     138.269 143.375 155.595  1.00  7.20           N
ATOM    526  CA  VAL A 101     139.308 144.379 155.394  1.00  7.20           C
ATOM    527  C   VAL A 101     139.153 145.042 154.031  1.00  7.20           C
ATOM    528  O   VAL A 101     139.243 146.270 153.909  1.00  7.20           O
ATOM    529  CB  VAL A 101     140.701 143.745 155.565  1.00  7.20           C
ATOM    530  CG1 VAL A 101     141.773 144.624 154.937  1.00  7.20           C
ATOM    531  CG2 VAL A 101     140.997 143.508 157.039  1.00  7.20           C
ATOM    532  N   GLY A 102     138.910 144.246 152.988  1.00  7.17           N
ATOM    533  CA  GLY A 102     138.729 144.809 151.661  1.00  7.17           C
ATOM    534  C   GLY A 102     137.473 145.646 151.531  1.00  7.17           C
ATOM    535  O   GLY A 102     137.428 146.580 150.724  1.00  7.17           O
ATOM    536  N   LEU A 103     136.439 145.330 152.313  1.00  6.67           N
ATOM    537  CA  LEU A 103     135.214 146.121 152.270  1.00  6.67           C
ATOM    538  C   LEU A 103     135.392 147.465 152.964  1.00  6.67           C
ATOM    539  O   LEU A 103     134.780 148.459 152.555  1.00  6.67           O
ATOM    540  CB  LEU A 103     134.062 145.342 152.905  1.00  6.67           C
ATOM    541  CG  LEU A 103     132.667 145.961 152.784  1.00  6.67           C
ATOM    542  CD1 LEU A 103     132.225 146.010 151.330  1.00  6.67           C
ATOM    543  CD2 LEU A 103     131.663 145.192 153.629  1.00  6.67           C
ATOM    544  N   PHE A 104     136.222 147.519 154.009  1.00  7.42           N
ATOM    545  CA  PHE A 104     136.462 148.776 154.707  1.00  7.42           C
ATOM    546  C   PHE A 104     137.313 149.739 153.890  1.00  7.42           C
ATOM    547  O   PHE A 104     137.307 150.942 154.173  1.00  7.42           O
ATOM    548  CB  PHE A 104     137.129 148.509 156.058  1.00  7.42           C
ATOM    549  CG  PHE A 104     136.157 148.329 157.188  1.00  7.42           C
ATOM    550  CD1 PHE A 104     135.101 149.209 157.358  1.00  7.42           C
ATOM    551  CD2 PHE A 104     136.299 147.280 158.082  1.00  7.42           C
ATOM    552  CE1 PHE A 104     134.204 149.046 158.398  1.00  7.42           C
ATOM    553  CE2 PHE A 104     135.405 147.112 159.124  1.00  7.42           C
ATOM    554  CZ  PHE A 104     134.357 147.997 159.281  1.00  7.42           C
ATOM    555  N   GLU A 105     138.043 149.240 152.891  1.00  9.32           N
ATOM    556  CA  GLU A 105     138.841 150.123 152.046  1.00  9.32           C
ATOM    557  C   GLU A 105     137.949 150.981 151.157  1.00  9.32           C
ATOM    558  O   GLU A 105     138.154 152.194 151.039  1.00  9.32           O
ATOM    559  CB  GLU A 105     139.816 149.301 151.202  1.00  9.32           C
ATOM    560  CG  GLU A 105     140.844 148.532 152.014  1.00  9.32           C
ATOM    561  CD  GLU A 105     141.721 147.644 151.153  1.00  9.32           C
ATOM    562  OE1 GLU A 105     141.403 147.471 149.958  1.00  9.32           O
ATOM    563  OE2 GLU A 105     142.728 147.117 151.672  1.00  9.32           O
ATOM    564  N   ASP A 106     136.949 150.364 150.522  1.00  8.28           N
ATOM    565  CA  ASP A 106     136.018 151.117 149.690  1.00  8.28           C
ATOM    566  C   ASP A 106     134.996 151.883 150.518  1.00  8.28           C
ATOM    567  O   ASP A 106     134.422 152.859 150.023  1.00  8.28           O
ATOM    568  CB  ASP A 106     135.302 150.177 148.719  1.00  8.28           C
ATOM    569  CG  ASP A 106     136.245 149.559 147.705  1.00  8.28           C
ATOM    570  OD1 ASP A 106     137.354 150.100 147.515  1.00  8.28           O
ATOM    571  OD2 ASP A 106     135.876 148.532 147.098  1.00  8.28           O
ATOM    572  N   THR A 107     134.755 151.465 151.763  1.00  7.63           N
ATOM    573  CA  THR A 107     133.799 152.173 152.608  1.00  7.63           C
ATOM    574  C   THR A 107     134.381 153.486 153.117  1.00  7.63           C
ATOM    575  O   THR A 107     133.668 154.492 153.212  1.00  7.63           O
ATOM    576  CB  THR A 107     133.373 151.286 153.778  1.00  7.63           C
ATOM    577  OG1 THR A 107     133.012 149.988 153.289  1.00  7.63           O
ATOM    578  CG2 THR A 107     132.182 151.894 154.504  1.00  7.63           C
ATOM    579  N   ASN A 108     135.675 153.498 153.446  1.00  8.33           N
ATOM    580  CA  ASN A 108     136.304 154.724 153.924  1.00  8.33           C
ATOM    581  C   ASN A 108     136.469 155.745 152.806  1.00  8.33           C
ATOM    582  O   ASN A 108     136.554 156.948 153.076  1.00  8.33           O
ATOM    583  CB  ASN A 108     137.658 154.408 154.559  1.00  8.33           C
ATOM    584  CG  ASN A 108     138.118 155.488 155.519  1.00  8.33           C
ATOM    585  OD1 ASN A 108     137.308 156.108 156.207  1.00  8.33           O
ATOM    586  ND2 ASN A 108     139.425 155.718 155.569  1.00  8.33           N
ATOM    587  N   LEU A 109     136.519 155.290 151.552  1.00  7.51           N
ATOM    588  CA  LEU A 109     136.647 156.220 150.435  1.00  7.51           C
ATOM    589  C   LEU A 109     135.369 157.019 150.218  1.00  7.51           C
ATOM    590  O   LEU A 109     135.419 158.134 149.687  1.00  7.51           O
ATOM    591  CB  LEU A 109     137.024 155.464 149.161  1.00  7.51           C
ATOM    592  CG  LEU A 109     138.450 154.914 149.094  1.00  7.51           C
ATOM    593  CD1 LEU A 109     138.625 154.022 147.874  1.00  7.51           C
ATOM    594  CD2 LEU A 109     139.464 156.047 149.085  1.00  7.51           C
ATOM    595  N   CYS A 110     134.219 156.470 150.619  1.00  7.73           N
ATOM    596  CA  CYS A 110     132.963 157.197 150.467  1.00  7.73           C
ATOM    597  C   CYS A 110     132.840 158.324 151.483  1.00  7.73           C
ATOM    598  O   CYS A 110     132.180 159.333 151.210  1.00  7.73           O
ATOM    599  CB  CYS A 110     131.781 156.236 150.592  1.00  7.73           C
ATOM    600  SG  CYS A 110     131.748 154.927 149.345  1.00  7.73           S
ATOM    601  N   ALA A 111     133.462 158.174 152.654  1.00  8.23           N
ATOM    602  CA  ALA A 111     133.415 159.229 153.660  1.00  8.23           C
ATOM    603  C   ALA A 111     134.300 160.407 153.276  1.00  8.23           C
ATOM    604  O   ALA A 111     133.905 161.566 153.448  1.00  8.23           O
ATOM    605  CB  ALA A 111     133.826 158.674 155.024  1.00  8.23           C
ATOM    606  N   ILE A 112     135.498 160.132 152.754  1.00  8.95           N
ATOM    607  CA  ILE A 112     136.385 161.210 152.329  1.00  8.95           C
ATOM    608  C   ILE A 112     135.819 161.924 151.110  1.00  8.95           C
ATOM    609  O   ILE A 112     135.995 163.139 150.955  1.00  8.95           O
ATOM    610  CB  ILE A 112     137.798 160.660 152.058  1.00  8.95           C
ATOM    611  CG1 ILE A 112     138.265 159.791 153.228  1.00  8.95           C
ATOM    612  CG2 ILE A 112     138.779 161.797 151.817  1.00  8.95           C
ATOM    613  CD1 ILE A 112     139.556 159.050 152.961  1.00  8.95           C
ATOM    614  N   HIS A 113     135.128 161.195 150.230  1.00  7.45           N
ATOM    615  CA  HIS A 113     134.521 161.814 149.058  1.00  7.45           C
ATOM    616  C   HIS A 113     133.352 162.720 149.423  1.00  7.45           C
ATOM    617  O   HIS A 113     132.999 163.603 148.634  1.00  7.45           O
ATOM    618  CB  HIS A 113     134.058 160.737 148.076  1.00  7.45           C
ATOM    619  CG  HIS A 113     133.907 161.226 146.669  1.00  7.45           C
ATOM    620  ND1 HIS A 113     134.980 161.612 145.896  1.00  7.45           N
ATOM    621  CD2 HIS A 113     132.807 161.391 145.896  1.00  7.45           C
ATOM    622  CE1 HIS A 113     134.549 161.994 144.707  1.00  7.45           C
ATOM    623  NE2 HIS A 113     133.234 161.870 144.681  1.00  7.45           N
ATOM    624  N   ALA A 114     132.747 162.523 150.595  1.00  8.23           N
ATOM    625  CA  ALA A 114     131.638 163.346 151.059  1.00  8.23           C
ATOM    626  C   ALA A 114     132.084 164.400 152.067  1.00  8.23           C
ATOM    627  O   ALA A 114     131.267 164.871 152.866  1.00  8.23           O
ATOM    628  CB  ALA A 114     130.540 162.468 151.659  1.00  8.23           C
ATOM    629  N   LYS A 115     133.365 164.774 152.044  1.00  9.17           N
ATOM    630  CA  LYS A 115     133.925 165.777 152.952  1.00  9.17           C
ATOM    631  C   LYS A 115     133.713 165.380 154.413  1.00  9.17           C
ATOM    632  O   LYS A 115     133.260 166.173 155.241  1.00  9.17           O
ATOM    633  CB  LYS A 115     133.342 167.165 152.668  1.00  9.17           C
ATOM    634  CG  LYS A 115     133.369 167.561 151.200  1.00  9.17           C
ATOM    635  CD  LYS A 115     134.795 167.701 150.692  1.00  9.17           C
ATOM    636  CE  LYS A 115     134.830 168.346 149.316  1.00  9.17           C
ATOM    637  NZ  LYS A 115     134.037 169.606 149.273  1.00  9.17           N
ATOM    638  N   ARG A 116     134.048 164.130 154.727  1.00  9.87           N
ATOM    639  CA  ARG A 116     133.915 163.601 156.076  1.00  9.87           C
ATOM    640  C   ARG A 116     135.099 162.693 156.375  1.00  9.87           C
ATOM    641  O   ARG A 116     135.849 162.296 155.479  1.00  9.87           O
ATOM    642  CB  ARG A 116     132.593 162.842 156.257  1.00  9.87           C
ATOM    643  CG  ARG A 116     131.393 163.737 156.518  1.00  9.87           C
ATOM    644  CD  ARG A 116     130.199 162.933 157.006  1.00  9.87           C
ATOM    645  NE  ARG A 116     129.426 162.373 155.900  1.00  9.87           N
ATOM    646  CZ  ARG A 116     129.489 161.104 155.512  1.00  9.87           C
ATOM    647  NH1 ARG A 116     130.292 160.255 156.140  1.00  9.87           N
ATOM    648  NH2 ARG A 116     128.749 160.682 154.496  1.00  9.87           N
ATOM    649  N   VAL A 117     135.263 162.366 157.657  1.00 13.11           N
ATOM    650  CA  VAL A 117     136.345 161.511 158.131  1.00 13.11           C
ATOM    651  C   VAL A 117     135.806 160.246 158.790  1.00 13.11           C
ATOM    652  O   VAL A 117     136.253 159.135 158.486  1.00 13.11           O
ATOM    653  CB  VAL A 117     137.281 162.271 159.097  1.00 13.11           C
ATOM    654  CG1 VAL A 117     138.429 161.377 159.538  1.00 13.11           C
ATOM    655  CG2 VAL A 117     137.806 163.539 158.440  1.00 13.11           C
ATOM    656  N   THR A 118     134.843 160.395 159.695  1.00 12.45           N
ATOM    657  CA  THR A 118     134.278 159.244 160.385  1.00 12.45           C
ATOM    658  C   THR A 118     133.384 158.443 159.447  1.00 12.45           C
ATOM    659  O   THR A 118     132.575 159.004 158.702  1.00 12.45           O
ATOM    660  CB  THR A 118     133.482 159.695 161.609  1.00 12.45           C
ATOM    661  OG1 THR A 118     134.221 160.696 162.321  1.00 12.45           O
ATOM    662  CG2 THR A 118     133.215 158.517 162.535  1.00 12.45           C
ATOM    663  N   ILE A 119     133.536 157.118 159.486  1.00  9.86           N
ATOM    664  CA  ILE A 119     132.719 156.256 158.640  1.00  9.86           C
ATOM    665  C   ILE A 119     131.288 156.211 159.165  1.00  9.86           C
ATOM    666  O   ILE A 119     131.016 156.415 160.354  1.00  9.86           O
ATOM    667  CB  ILE A 119     133.323 154.845 158.549  1.00  9.86           C
ATOM    668  CG1 ILE A 119     133.615 154.300 159.949  1.00  9.86           C
ATOM    669  CG2 ILE A 119     134.586 154.859 157.703  1.00  9.86           C
ATOM    670  CD1 ILE A 119     133.822 152.802 159.989  1.00  9.86           C
ATOM    671  N   MET A 120     130.358 155.937 158.256  1.00 10.66           N
ATOM    672  CA  MET A 120     128.942 155.875 158.574  1.00 10.66           C
ATOM    673  C   MET A 120     128.370 154.532 158.145  1.00 10.66           C
ATOM    674  O   MET A 120     128.848 153.928 157.179  1.00 10.66           O
ATOM    675  CB  MET A 120     128.169 157.008 157.882  1.00 10.66           C
ATOM    676  CG  MET A 120     128.482 158.391 158.428  1.00 10.66           C
ATOM    677  SD  MET A 120     127.192 159.595 158.064  1.00 10.66           S
ATOM    678  CE  MET A 120     127.729 160.976 159.070  1.00 10.66           C
ATOM    679  N   PRO A 121     127.351 154.037 158.853  1.00  8.91           N
ATOM    680  CA  PRO A 121     126.755 152.747 158.465  1.00  8.91           C
ATOM    681  C   PRO A 121     126.102 152.771 157.095  1.00  8.91           C
ATOM    682  O   PRO A 121     126.011 151.721 156.446  1.00  8.91           O
ATOM    683  CB  PRO A 121     125.726 152.488 159.576  1.00  8.91           C
ATOM    684  CG  PRO A 121     126.167 153.342 160.722  1.00  8.91           C
ATOM    685  CD  PRO A 121     126.777 154.560 160.103  1.00  8.91           C
ATOM    686  N   LYS A 122     125.644 153.936 156.632  1.00  8.33           N
ATOM    687  CA  LYS A 122     125.025 154.020 155.315  1.00  8.33           C
ATOM    688  C   LYS A 122     126.047 153.926 154.189  1.00  8.33           C
ATOM    689  O   LYS A 122     125.659 153.719 153.034  1.00  8.33           O
ATOM    690  CB  LYS A 122     124.227 155.320 155.187  1.00  8.33           C
ATOM    691  CG  LYS A 122     125.083 156.573 155.107  1.00  8.33           C
ATOM    692  CD  LYS A 122     124.233 157.803 154.831  1.00  8.33           C
ATOM    693  CE  LYS A 122     124.982 159.081 155.173  1.00  8.33           C
ATOM    694  NZ  LYS A 122     124.058 160.235 155.348  1.00  8.33           N
ATOM    695  N   ASP A 123     127.338 154.073 154.496  1.00  8.56           N
ATOM    696  CA  ASP A 123     128.367 153.958 153.470  1.00  8.56           C
ATOM    697  C   ASP A 123     128.639 152.511 153.085  1.00  8.56           C
ATOM    698  O   ASP A 123     129.206 152.264 152.015  1.00  8.56           O
ATOM    699  CB  ASP A 123     129.661 154.620 153.946  1.00  8.56           C
ATOM    700  CG  ASP A 123     129.419 155.951 154.629  1.00  8.56           C
ATOM    701  OD1 ASP A 123     128.321 156.519 154.454  1.00  8.56           O
ATOM    702  OD2 ASP A 123     130.326 156.428 155.342  1.00  8.56           O
ATOM    703  N   ILE A 124     128.251 151.553 153.929  1.00  7.83           N
ATOM    704  CA  ILE A 124     128.473 150.147 153.606  1.00  7.83           C
ATOM    705  C   ILE A 124     127.511 149.691 152.517  1.00  7.83           C
ATOM    706  O   ILE A 124     127.906 149.004 151.567  1.00  7.83           O
ATOM    707  CB  ILE A 124     128.347 149.284 154.875  1.00  7.83           C
ATOM    708  CG1 ILE A 124     129.415 149.681 155.896  1.00  7.83           C
ATOM    709  CG2 ILE A 124     128.462 147.807 154.530  1.00  7.83           C
ATOM    710  CD1 ILE A 124     129.357 148.886 157.182  1.00  7.83           C
ATOM    711  N   GLN A 125     126.235 150.068 152.631  1.00  7.89           N
ATOM    712  CA  GLN A 125     125.254 149.701 151.617  1.00  7.89           C
ATOM    713  C   GLN A 125     125.503 150.403 150.289  1.00  7.89           C
ATOM    714  O   GLN A 125     125.073 149.899 149.246  1.00  7.89           O
ATOM    715  CB  GLN A 125     123.842 150.014 152.114  1.00  7.89           C
ATOM    716  CG  GLN A 125     123.456 149.282 153.389  1.00  7.89           C
ATOM    717  CD  GLN A 125     122.245 149.892 154.067  1.00  7.89           C
ATOM    718  OE1 GLN A 125     121.566 150.749 153.499  1.00  7.89           O
ATOM    719  NE2 GLN A 125     121.966 149.452 155.289  1.00  7.89           N
ATOM    720  N   LEU A 126     126.185 151.550 150.303  1.00  7.42           N
ATOM    721  CA  LEU A 126     126.486 152.245 149.056  1.00  7.42           C
ATOM    722  C   LEU A 126     127.567 151.519 148.266  1.00  7.42           C
ATOM    723  O   LEU A 126     127.468 151.389 147.040  1.00  7.42           O
ATOM    724  CB  LEU A 126     126.907 153.686 149.347  1.00  7.42           C
ATOM    725  CG  LEU A 126     127.356 154.523 148.148  1.00  7.42           C
ATOM    726  CD1 LEU A 126     126.204 154.736 147.178  1.00  7.42           C
ATOM    727  CD2 LEU A 126     127.928 155.855 148.607  1.00  7.42           C
ATOM    728  N   ALA A 127     128.607 151.035 148.950  1.00  7.88           N
ATOM    729  CA  ALA A 127     129.672 150.315 148.262  1.00  7.88           C
ATOM    730  C   ALA A 127     129.249 148.898 147.897  1.00  7.88           C
ATOM    731  O   ALA A 127     129.771 148.326 146.933  1.00  7.88           O
ATOM    732  CB  ALA A 127     130.932 150.287 149.126  1.00  7.88           C
ATOM    733  N   ARG A 128     128.312 148.316 148.649  1.00  8.74           N
ATOM    734  CA  ARG A 128     127.853 146.966 148.341  1.00  8.74           C
ATOM    735  C   ARG A 128     126.943 146.946 147.120  1.00  8.74           C
ATOM    736  O   ARG A 128     126.849 145.920 146.436  1.00  8.74           O
ATOM    737  CB  ARG A 128     127.132 146.367 149.549  1.00  8.74           C
ATOM    738  CG  ARG A 128     128.064 145.822 150.620  1.00  8.74           C
ATOM    739  CD  ARG A 128     127.294 145.052 151.682  1.00  8.74           C
ATOM    740  NE  ARG A 128     126.988 143.690 151.255  1.00  8.74           N
ATOM    741  CZ  ARG A 128     125.948 142.987 151.692  1.00  8.74           C
ATOM    742  NH1 ARG A 128     125.109 143.517 152.571  1.00  8.74           N
ATOM    743  NH2 ARG A 128     125.746 141.753 151.250  1.00  8.74           N
ATOM    744  N   ARG A 129     126.268 148.061 146.830  1.00  9.87           N
ATOM    745  CA  ARG A 129     125.395 148.112 145.662  1.00  9.87           C
ATOM    746  C   ARG A 129     126.192 148.223 144.369  1.00  9.87           C
ATOM    747  O   ARG A 129     125.777 147.681 143.338  1.00  9.87           O
ATOM    748  CB  ARG A 129     124.419 149.282 145.788  1.00  9.87           C
ATOM    749  CG  ARG A 129     123.281 149.257 144.780  1.00  9.87           C
ATOM    750  CD  ARG A 129     122.096 150.075 145.267  1.00  9.87           C
ATOM    751  NE  ARG A 129     120.973 150.021 144.335  1.00  9.87           N
ATOM    752  CZ  ARG A 129     119.848 150.714 144.481  1.00  9.87           C
ATOM    753  NH1 ARG A 129     119.692 151.517 145.524  1.00  9.87           N
ATOM    754  NH2 ARG A 129     118.878 150.603 143.583  1.00  9.87           N
ATOM    755  N   ILE A 130     127.331 148.916 144.401  1.00  7.95           N
ATOM    756  CA  ILE A 130     128.150 149.055 143.202  1.00  7.95           C
ATOM    757  C   ILE A 130     128.886 147.757 142.895  1.00  7.95           C
ATOM    758  O   ILE A 130     129.055 147.387 141.728  1.00  7.95           O
ATOM    759  CB  ILE A 130     129.124 150.237 143.361  1.00  7.95           C
ATOM    760  CG1 ILE A 130     128.376 151.484 143.838  1.00  7.95           C
ATOM    761  CG2 ILE A 130     129.845 150.517 142.051  1.00  7.95           C
ATOM    762  CD1 ILE A 130     129.278 152.664 144.126  1.00  7.95           C
ATOM    763  N   ARG A 131     129.331 147.044 143.933  1.00  8.36           N
ATOM    764  CA  ARG A 131     130.050 145.793 143.714  1.00  8.36           C
ATOM    765  C   ARG A 131     129.122 144.686 143.229  1.00  8.36           C
ATOM    766  O   ARG A 131     129.554 143.802 142.481  1.00  8.36           O
ATOM    767  CB  ARG A 131     130.762 145.365 144.997  1.00  8.36           C
ATOM    768  CG  ARG A 131     132.016 144.538 144.765  1.00  8.36           C
ATOM    769  CD  ARG A 131     132.626 144.081 146.080  1.00  8.36           C
ATOM    770  NE  ARG A 131     133.582 145.052 146.605  1.00  8.36           N
ATOM    771  CZ  ARG A 131     134.659 144.731 147.314  1.00  8.36           C
ATOM    772  NH1 ARG A 131     134.923 143.460 147.585  1.00  8.36           N
ATOM    773  NH2 ARG A 131     135.474 145.681 147.752  1.00  8.36           N
ATOM    774  N   GLY A 132     127.863 144.714 143.638  1.00 10.37           N
ATOM    775  CA  GLY A 132     126.893 143.724 143.238  1.00 10.37           C
ATOM    776  C   GLY A 132     126.386 142.804 144.336  1.00 10.37           C
ATOM    777  O   GLY A 132     125.879 141.720 144.018  1.00 10.37           O
ATOM    778  N   GLU A 133     126.505 143.195 145.604  1.00 10.99           N
ATOM    779  CA  GLU A 133     126.038 142.366 146.711  1.00 10.99           C
ATOM    780  C   GLU A 133     124.622 142.748 147.135  1.00 10.99           C
ATOM    781  O   GLU A 133     123.710 141.916 147.091  1.00 10.99           O
ATOM    782  CB  GLU A 133     127.006 142.477 147.895  1.00 10.99           C
ATOM    783  CG  GLU A 133     128.455 142.188 147.540  1.00 10.99           C
ATOM    784  CD  GLU A 133     129.391 142.369 148.719  1.00 10.99           C
ATOM    785  OE1 GLU A 133     128.902 142.680 149.825  1.00 10.99           O
ATOM    786  OE2 GLU A 133     130.615 142.201 148.540  1.00 10.99           O
ATOM    787  N   ARG A 134     124.432 144.001 147.545  1.00 14.86           N
ATOM    788  CA  ARG A 134     123.131 144.513 147.977  1.00 14.86           C
ATOM    789  C   ARG A 134     122.533 143.672 149.102  1.00 14.86           C
ATOM    790  O   ARG A 134     123.243 143.231 150.005  1.00 14.86           O
ATOM    791  CB  ARG A 134     122.158 144.579 146.796  1.00 14.86           C
ATOM    792  CG  ARG A 134     122.671 145.385 145.614  1.00 14.86           C
ATOM    793  CD  ARG A 134     121.848 145.118 144.365  1.00 14.86           C
ATOM    794  NE  ARG A 134     122.522 145.582 143.155  1.00 14.86           N
ATOM    795  CZ  ARG A 134     122.119 146.619 142.428  1.00 14.86           C
ATOM    796  NH1 ARG A 134     121.042 147.304 142.785  1.00 14.86           N
ATOM    797  NH2 ARG A 134     122.794 146.971 141.342  1.00 14.86           N
TER
ATOM    798  N   ASN B  25     124.439 132.985 168.420  1.00 13.65           N
ATOM    799  CA  ASN B  25     125.880 133.160 168.556  1.00 13.65           C
ATOM    800  C   ASN B  25     126.355 134.400 167.805  1.00 13.65           C
ATOM    801  O   ASN B  25     127.499 134.464 167.356  1.00 13.65           O
ATOM    802  CB  ASN B  25     126.622 131.922 168.049  1.00 13.65           C
ATOM    803  CG  ASN B  25     126.624 130.790 169.056  1.00 13.65           C
ATOM    804  OD1 ASN B  25     126.732 131.016 170.262  1.00 13.65           O
ATOM    805  ND2 ASN B  25     126.503 129.562 168.566  1.00 13.65           N
ATOM    806  N   ILE B  26     125.464 135.387 167.672  1.00 12.65           N
ATOM    807  CA  ILE B  26     125.806 136.622 166.968  1.00 12.65           C
ATOM    808  C   ILE B  26     126.710 137.532 167.783  1.00 12.65           C
ATOM    809  O   ILE B  26     127.278 138.482 167.228  1.00 12.65           O
ATOM    810  CB  ILE B  26     124.528 137.380 166.560  1.00 12.65           C
ATOM    811  CG1 ILE B  26     124.764 138.182 165.278  1.00 12.65           C
ATOM    812  CG2 ILE B  26     124.050 138.285 167.689  1.00 12.65           C
ATOM    813  CD1 ILE B  26     125.186 137.335 164.096  1.00 12.65           C
ATOM    814  N   GLN B  27     126.871 137.267 169.079  1.00 12.51           N
ATOM    815  CA  GLN B  27     127.712 138.077 169.948  1.00 12.51           C
ATOM    816  C   GLN B  27     129.152 137.578 170.005  1.00 12.51           C
ATOM    817  O   GLN B  27     129.858 137.859 170.981  1.00 12.51           O
ATOM    818  CB  GLN B  27     127.119 138.128 171.357  1.00 12.51           C
ATOM    819  CG  GLN B  27     125.731 138.743 171.423  1.00 12.51           C
ATOM    820  CD  GLN B  27     125.742 140.235 171.156  1.00 12.51           C
ATOM    821  OE1 GLN B  27     126.624 140.955 171.625  1.00 12.51           O
ATOM    822  NE2 GLN B  27     124.759 140.708 170.400  1.00 12.51           N
ATOM    823  N   GLY B  28     129.602 136.844 168.986  1.00 12.97           N
ATOM    824  CA  GLY B  28     130.974 136.364 168.987  1.00 12.97           C
ATOM    825  C   GLY B  28     131.975 137.479 168.750  1.00 12.97           C
ATOM    826  O   GLY B  28     132.973 137.599 169.467  1.00 12.97           O
ATOM    827  N   ILE B  29     131.722 138.310 167.744  1.00 11.80           N
ATOM    828  CA  ILE B  29     132.599 139.435 167.438  1.00 11.80           C
ATOM    829  C   ILE B  29     132.301 140.564 168.416  1.00 11.80           C
ATOM    830  O   ILE B  29     131.182 141.085 168.458  1.00 11.80           O
ATOM    831  CB  ILE B  29     132.420 139.899 165.985  1.00 11.80           C
ATOM    832  CG1 ILE B  29     132.057 138.715 165.086  1.00 11.80           C
ATOM    833  CG2 ILE B  29     133.684 140.584 165.488  1.00 11.80           C
ATOM    834  CD1 ILE B  29     133.223 137.799 164.774  1.00 11.80           C
ATOM    835  N   THR B  30     133.303 140.941 169.205  1.00 11.87           N
ATOM    836  CA  THR B  30     133.141 141.986 170.207  1.00 11.87           C
ATOM    837  C   THR B  30     133.374 143.354 169.565  1.00 11.87           C
ATOM    838  O   THR B  30     133.513 143.483 168.346  1.00 11.87           O
ATOM    839  CB  THR B  30     134.081 141.740 171.384  1.00 11.87           C
ATOM    840  OG1 THR B  30     135.440 141.859 170.946  1.00 11.87           O
ATOM    841  CG2 THR B  30     133.859 140.349 171.960  1.00 11.87           C
ATOM    842  N   LYS B  31     133.420 144.401 170.395  1.00 10.51           N
ATOM    843  CA  LYS B  31     133.635 145.746 169.860  1.00 10.51           C
ATOM    844  C   LYS B  31     135.077 145.971 169.418  1.00 10.51           C
ATOM    845  O   LYS B  31     135.283 146.449 168.288  1.00 10.51           O
ATOM    846  CB  LYS B  31     133.179 146.793 170.882  1.00 10.51           C
ATOM    847  CG  LYS B  31     133.802 148.165 170.684  1.00 10.51           C
ATOM    848  CD  LYS B  31     133.326 149.145 171.743  1.00 10.51           C
ATOM    849  CE  LYS B  31     134.001 150.497 171.586  1.00 10.51           C
ATOM    850  NZ  LYS B  31     133.311 151.556 172.375  1.00 10.51           N
ATOM    851  N   PRO B  32     136.108 145.669 170.220  1.00 11.00           N
ATOM    852  CA  PRO B  32     137.482 145.892 169.737  1.00 11.00           C
ATOM    853  C   PRO B  32     137.891 144.961 168.610  1.00 11.00           C
ATOM    854  O   PRO B  32     138.900 145.230 167.947  1.00 11.00           O
ATOM    855  CB  PRO B  32     138.339 145.661 170.989  1.00 11.00           C
ATOM    856  CG  PRO B  32     137.526 144.754 171.830  1.00 11.00           C
ATOM    857  CD  PRO B  32     136.105 145.176 171.611  1.00 11.00           C
ATOM    858  N   ALA B  33     137.148 143.878 168.371  1.00  9.80           N
ATOM    859  CA  ALA B  33     137.487 142.983 167.270  1.00  9.80           C
ATOM    860  C   ALA B  33     137.167 143.619 165.923  1.00  9.80           C
ATOM    861  O   ALA B  33     137.909 143.437 164.951  1.00  9.80           O
ATOM    862  CB  ALA B  33     136.750 141.653 167.427  1.00  9.80           C
ATOM    863  N   ILE B  34     136.066 144.370 165.847  1.00  8.84           N
ATOM    864  CA  ILE B  34     135.709 145.035 164.598  1.00  8.84           C
ATOM    865  C   ILE B  34     136.602 146.245 164.359  1.00  8.84           C
ATOM    866  O   ILE B  34     136.900 146.590 163.209  1.00  8.84           O
ATOM    867  CB  ILE B  34     134.219 145.425 164.613  1.00  8.84           C
ATOM    868  CG1 ILE B  34     133.362 144.232 165.041  1.00  8.84           C
ATOM    869  CG2 ILE B  34     133.780 145.924 163.245  1.00  8.84           C
ATOM    870  CD1 ILE B  34     131.962 144.608 165.469  1.00  8.84           C
ATOM    871  N   ARG B  35     137.046 146.906 165.431  1.00 11.16           N
ATOM    872  CA  ARG B  35     137.924 148.062 165.280  1.00 11.16           C
ATOM    873  C   ARG B  35     139.282 147.654 164.721  1.00 11.16           C
ATOM    874  O   ARG B  35     139.869 148.379 163.909  1.00 11.16           O
ATOM    875  CB  ARG B  35     138.078 148.776 166.624  1.00 11.16           C
ATOM    876  CG  ARG B  35     139.388 149.527 166.801  1.00 11.16           C
ATOM    877  CD  ARG B  35     139.508 150.104 168.202  1.00 11.16           C
ATOM    878  NE  ARG B  35     138.381 150.970 168.535  1.00 11.16           N
ATOM    879  CZ  ARG B  35     138.461 152.292 168.643  1.00 11.16           C
ATOM    880  NH1 ARG B  35     139.619 152.907 168.444  1.00 11.16           N
ATOM    881  NH2 ARG B  35     137.383 153.001 168.951  1.00 11.16           N
ATOM    882  N   ARG B  36     139.793 146.492 165.136  1.00 10.74           N
ATOM    883  CA  ARG B  36     141.077 146.023 164.627  1.00 10.74           C
ATOM    884  C   ARG B  36     141.008 145.693 163.141  1.00 10.74           C
ATOM    885  O   ARG B  36     142.015 145.817 162.434  1.00 10.74           O
ATOM    886  CB  ARG B  36     141.541 144.801 165.419  1.00 10.74           C
ATOM    887  CG  ARG B  36     142.235 145.136 166.729  1.00 10.74           C
ATOM    888  CD  ARG B  36     142.884 143.905 167.340  1.00 10.74           C
ATOM    889  NE  ARG B  36     141.911 142.852 167.614  1.00 10.74           N
ATOM    890  CZ  ARG B  36     141.265 142.713 168.768  1.00 10.74           C
ATOM    891  NH1 ARG B  36     141.489 143.563 169.761  1.00 10.74           N
ATOM    892  NH2 ARG B  36     140.396 141.725 168.928  1.00 10.74           N
ATOM    893  N   LEU B  37     139.840 145.273 162.651  1.00  9.36           N
ATOM    894  CA  LEU B  37     139.694 144.968 161.233  1.00  9.36           C
ATOM    895  C   LEU B  37     139.652 146.227 160.378  1.00  9.36           C
ATOM    896  O   LEU B  37     140.085 146.199 159.221  1.00  9.36           O
ATOM    897  CB  LEU B  37     138.432 144.136 161.000  1.00  9.36           C
ATOM    898  CG  LEU B  37     138.433 142.717 161.574  1.00  9.36           C
ATOM    899  CD1 LEU B  37     137.024 142.296 161.963  1.00  9.36           C
ATOM    900  CD2 LEU B  37     139.034 141.735 160.580  1.00  9.36           C
ATOM    901  N   ALA B  38     139.140 147.332 160.923  1.00 10.76           N
ATOM    902  CA  ALA B  38     139.068 148.579 160.174  1.00 10.76           C
ATOM    903  C   ALA B  38     140.400 149.315 160.123  1.00 10.76           C
ATOM    904  O   ALA B  38     140.592 150.158 159.241  1.00 10.76           O
ATOM    905  CB  ALA B  38     137.999 149.494 160.774  1.00 10.76           C
ATOM    906  N   ARG B  39     141.319 149.019 161.045  1.00 14.26           N
ATOM    907  CA  ARG B  39     142.613 149.693 161.039  1.00 14.26           C
ATOM    908  C   ARG B  39     143.498 149.205 159.899  1.00 14.26           C
ATOM    909  O   ARG B  39     144.401 149.928 159.465  1.00 14.26           O
ATOM    910  CB  ARG B  39     143.316 149.493 162.381  1.00 14.26           C
ATOM    911  CG  ARG B  39     142.661 150.227 163.540  1.00 14.26           C
ATOM    912  CD  ARG B  39     142.909 151.725 163.455  1.00 14.26           C
ATOM    913  NE  ARG B  39     142.369 152.436 164.611  1.00 14.26           N
ATOM    914  CZ  ARG B  39     141.267 153.177 164.584  1.00 14.26           C
ATOM    915  NH1 ARG B  39     140.580 153.307 163.457  1.00 14.26           N
ATOM    916  NH2 ARG B  39     140.849 153.788 165.684  1.00 14.26           N
ATOM    917  N   ARG B  40     143.257 147.988 159.405  1.00 13.76           N
ATOM    918  CA  ARG B  40     144.063 147.465 158.307  1.00 13.76           C
ATOM    919  C   ARG B  40     143.661 148.077 156.972  1.00 13.76           C
ATOM    920  O   ARG B  40     144.516 148.277 156.101  1.00 13.76           O
ATOM    921  CB  ARG B  40     143.947 145.942 158.251  1.00 13.76           C
ATOM    922  CG  ARG B  40     144.961 145.272 157.337  1.00 13.76           C
ATOM    923  CD  ARG B  40     144.998 143.769 157.562  1.00 13.76           C
ATOM    924  NE  ARG B  40     145.707 143.416 158.789  1.00 13.76           N
ATOM    925  CZ  ARG B  40     145.867 142.172 159.228  1.00 13.76           C
ATOM    926  NH1 ARG B  40     145.369 141.154 158.539  1.00 13.76           N
ATOM    927  NH2 ARG B  40     146.526 141.944 160.356  1.00 13.76           N
ATOM    928  N   GLY B  41     142.374 148.381 156.790  1.00 12.05           N
ATOM    929  CA  GLY B  41     141.928 148.967 155.540  1.00 12.05           C
ATOM    930  C   GLY B  41     142.284 150.429 155.387  1.00 12.05           C
ATOM    931  O   GLY B  41     142.545 150.890 154.271  1.00 12.05           O
ATOM    932  N   GLY B  42     142.301 151.177 156.487  1.00 12.92           N
ATOM    933  CA  GLY B  42     142.632 152.587 156.438  1.00 12.92           C
ATOM    934  C   GLY B  42     141.549 153.476 157.011  1.00 12.92           C
ATOM    935  O   GLY B  42     141.357 154.607 156.555  1.00 12.92           O
ATOM    936  N   VAL B  43     140.833 152.974 158.013  1.00 12.01           N
ATOM    937  CA  VAL B  43     139.759 153.713 158.666  1.00 12.01           C
ATOM    938  C   VAL B  43     140.311 154.324 159.946  1.00 12.01           C
ATOM    939  O   VAL B  43     140.837 153.610 160.809  1.00 12.01           O
ATOM    940  CB  VAL B  43     138.553 152.807 158.960  1.00 12.01           C
ATOM    941  CG1 VAL B  43     137.520 153.553 159.792  1.00 12.01           C
ATOM    942  CG2 VAL B  43     137.939 152.303 157.663  1.00 12.01           C
ATOM    943  N   LYS B  44     140.192 155.646 160.072  1.00 16.50           N
ATOM    944  CA  LYS B  44     140.686 156.354 161.249  1.00 16.50           C
ATOM    945  C   LYS B  44     139.635 156.397 162.356  1.00 16.50           C
ATOM    946  O   LYS B  44     139.815 155.788 163.416  1.00 16.50           O
ATOM    947  CB  LYS B  44     141.122 157.772 160.863  1.00 16.50           C
ATOM    948  CG  LYS B  44     141.679 158.587 162.019  1.00 16.50           C
ATOM    949  CD  LYS B  44     142.049 159.993 161.577  1.00 16.50           C
ATOM    950  CE  LYS B  44     142.077 160.953 162.755  1.00 16.50           C
ATOM    951  NZ  LYS B  44     142.106 162.374 162.312  1.00 16.50           N
ATOM    952  N   ARG B  45     138.538 157.111 162.123  1.00 14.85           N
ATOM    953  CA  ARG B  45     137.464 157.243 163.097  1.00 14.85           C
ATOM    954  C   ARG B  45     136.355 156.251 162.772  1.00 14.85           C
ATOM    955  O   ARG B  45     135.899 156.175 161.626  1.00 14.85           O
ATOM    956  CB  ARG B  45     136.912 158.670 163.111  1.00 14.85           C
ATOM    957  CG  ARG B  45     136.717 159.247 164.503  1.00 14.85           C
ATOM    958  CD  ARG B  45     136.775 160.765 164.484  1.00 14.85           C
ATOM    959  NE  ARG B  45     136.484 161.341 165.794  1.00 14.85           N
ATOM    960  CZ  ARG B  45     135.304 161.841 166.145  1.00 14.85           C
ATOM    961  NH1 ARG B  45     134.298 161.839 165.282  1.00 14.85           N
ATOM    962  NH2 ARG B  45     135.130 162.345 167.359  1.00 14.85           N
ATOM    963  N   ILE B  46     135.927 155.496 163.780  1.00 12.24           N
ATOM    964  CA  ILE B  46     134.879 154.492 163.636  1.00 12.24           C
ATOM    965  C   ILE B  46     133.684 154.925 164.472  1.00 12.24           C
ATOM    966  O   ILE B  46     133.828 155.221 165.664  1.00 12.24           O
ATOM    967  CB  ILE B  46     135.367 153.095 164.061  1.00 12.24           C
ATOM    968  CG1 ILE B  46     136.713 152.779 163.407  1.00 12.24           C
ATOM    969  CG2 ILE B  46     134.334 152.038 163.702  1.00 12.24           C
ATOM    970  CD1 ILE B  46     137.411 151.574 163.999  1.00 12.24           C
ATOM    971  N   SER B  47     132.509 154.958 163.849  1.00 11.25           N
ATOM    972  CA  SER B  47     131.301 155.364 164.549  1.00 11.25           C
ATOM    973  C   SER B  47     130.833 154.258 165.494  1.00 11.25           C
ATOM    974  O   SER B  47     131.291 153.113 165.439  1.00 11.25           O
ATOM    975  CB  SER B  47     130.198 155.718 163.552  1.00 11.25           C
ATOM    976  OG  SER B  47     129.005 156.088 164.221  1.00 11.25           O
ATOM    977  N   GLY B  48     129.898 154.619 166.376  1.00  9.96           N
ATOM    978  CA  GLY B  48     129.383 153.657 167.334  1.00  9.96           C
ATOM    979  C   GLY B  48     128.428 152.649 166.736  1.00  9.96           C
ATOM    980  O   GLY B  48     128.332 151.519 167.228  1.00  9.96           O
ATOM    981  N   LEU B  49     127.712 153.028 165.680  1.00  9.09           N
ATOM    982  CA  LEU B  49     126.764 152.139 165.022  1.00  9.09           C
ATOM    983  C   LEU B  49     127.424 151.215 164.005  1.00  9.09           C
ATOM    984  O   LEU B  49     126.716 150.467 163.321  1.00  9.09           O
ATOM    985  CB  LEU B  49     125.663 152.956 164.341  1.00  9.09           C
ATOM    986  CG  LEU B  49     124.800 153.827 165.256  1.00  9.09           C
ATOM    987  CD1 LEU B  49     124.092 154.910 164.456  1.00  9.09           C
ATOM    988  CD2 LEU B  49     123.796 152.976 166.019  1.00  9.09           C
ATOM    989  N   ILE B  50     128.752 151.249 163.888  1.00  8.84           N
ATOM    990  CA  ILE B  50     129.435 150.367 162.947  1.00  8.84           C
ATOM    991  C   ILE B  50     129.427 148.932 163.460  1.00  8.84           C
ATOM    992  O   ILE B  50     129.359 147.978 162.675  1.00  8.84           O
ATOM    993  CB  ILE B  50     130.867 150.872 162.688  1.00  8.84           C
ATOM    994  CG1 ILE B  50     130.844 152.341 162.262  1.00  8.84           C
ATOM    995  CG2 ILE B  50     131.552 150.026 161.625  1.00  8.84           C
ATOM    996  CD1 ILE B  50     130.144 152.585 160.943  1.00  8.84           C
ATOM    997  N   TYR B  51     129.486 148.755 164.782  1.00  9.18           N
ATOM    998  CA  TYR B  51     129.478 147.411 165.350  1.00  9.18           C
ATOM    999  C   TYR B  51     128.129 146.731 165.145  1.00  9.18           C
ATOM   1000  O   TYR B  51     128.057 145.500 165.048  1.00  9.18           O
ATOM   1001  CB  TYR B  51     129.831 147.467 166.836  1.00  9.18           C
ATOM   1002  CG  TYR B  51     130.988 148.386 167.155  1.00  9.18           C
ATOM   1003  CD1 TYR B  51     132.255 148.143 166.640  1.00  9.18           C
ATOM   1004  CD2 TYR B  51     130.814 149.497 167.969  1.00  9.18           C
ATOM   1005  CE1 TYR B  51     133.316 148.981 166.929  1.00  9.18           C
ATOM   1006  CE2 TYR B  51     131.869 150.341 168.263  1.00  9.18           C
ATOM   1007  CZ  TYR B  51     133.117 150.078 167.740  1.00  9.18           C
ATOM   1008  OH  TYR B  51     134.170 150.915 168.030  1.00  9.18           O
ATOM   1009  N   GLU B  52     127.050 147.514 165.078  1.00  9.69           N
ATOM   1010  CA  GLU B  52     125.730 146.941 164.849  1.00  9.69           C
ATOM   1011  C   GLU B  52     125.490 146.610 163.382  1.00  9.69           C
ATOM   1012  O   GLU B  52     124.661 145.744 163.083  1.00  9.69           O
ATOM   1013  CB  GLU B  52     124.646 147.897 165.350  1.00  9.69           C
ATOM   1014  CG  GLU B  52     123.364 147.209 165.790  1.00  9.69           C
ATOM   1015  CD  GLU B  52     123.584 146.247 166.941  1.00  9.69           C
ATOM   1016  OE1 GLU B  52     124.339 146.596 167.873  1.00  9.69           O
ATOM   1017  OE2 GLU B  52     123.002 145.143 166.914  1.00  9.69           O
ATOM   1018  N   GLU B  53     126.193 147.275 162.467  1.00  8.53           N
ATOM   1019  CA  GLU B  53     126.042 147.026 161.039  1.00  8.53           C
ATOM   1020  C   GLU B  53     127.032 146.003 160.501  1.00  8.53           C
ATOM   1021  O   GLU B  53     126.701 145.274 159.560  1.00  8.53           O
ATOM   1022  CB  GLU B  53     126.196 148.335 160.255  1.00  8.53           C
ATOM   1023  CG  GLU B  53     125.781 148.243 158.795  1.00  8.53           C
ATOM   1024  CD  GLU B  53     124.276 148.266 158.613  1.00  8.53           C
ATOM   1025  OE1 GLU B  53     123.617 149.146 159.207  1.00  8.53           O
ATOM   1026  OE2 GLU B  53     123.752 147.404 157.877  1.00  8.53           O
ATOM   1027  N   THR B  54     128.235 145.928 161.076  1.00  7.86           N
ATOM   1028  CA  THR B  54     129.224 144.967 160.599  1.00  7.86           C
ATOM   1029  C   THR B  54     128.803 143.533 160.891  1.00  7.86           C
ATOM   1030  O   THR B  54     129.155 142.619 160.136  1.00  7.86           O
ATOM   1031  CB  THR B  54     130.587 145.256 161.230  1.00  7.86           C
ATOM   1032  OG1 THR B  54     130.795 146.672 161.296  1.00  7.86           O
ATOM   1033  CG2 THR B  54     131.701 144.626 160.406  1.00  7.86           C
ATOM   1034  N   ARG B  55     128.052 143.314 161.974  1.00  8.30           N
ATOM   1035  CA  ARG B  55     127.599 141.965 162.296  1.00  8.30           C
ATOM   1036  C   ARG B  55     126.538 141.479 161.317  1.00  8.30           C
ATOM   1037  O   ARG B  55     126.449 140.275 161.051  1.00  8.30           O
ATOM   1038  CB  ARG B  55     127.063 141.918 163.727  1.00  8.30           C
ATOM   1039  CG  ARG B  55     128.124 142.132 164.795  1.00  8.30           C
ATOM   1040  CD  ARG B  55     127.542 141.974 166.190  1.00  8.30           C
ATOM   1041  NE  ARG B  55     128.491 142.371 167.227  1.00  8.30           N
ATOM   1042  CZ  ARG B  55     128.400 143.494 167.932  1.00  8.30           C
ATOM   1043  NH1 ARG B  55     127.401 144.337 167.713  1.00  8.30           N
ATOM   1044  NH2 ARG B  55     129.309 143.774 168.856  1.00  8.30           N
ATOM   1045  N   GLY B  56     125.730 142.391 160.774  1.00  7.36           N
ATOM   1046  CA  GLY B  56     124.715 141.994 159.815  1.00  7.36           C
ATOM   1047  C   GLY B  56     125.255 141.747 158.424  1.00  7.36           C
ATOM   1048  O   GLY B  56     124.743 140.883 157.705  1.00  7.36           O
ATOM   1049  N   VAL B  57     126.286 142.492 158.022  1.00  6.77           N
ATOM   1050  CA  VAL B  57     126.873 142.294 156.701  1.00  6.77           C
ATOM   1051  C   VAL B  57     127.714 141.024 156.676  1.00  6.77           C
ATOM   1052  O   VAL B  57     127.701 140.273 155.693  1.00  6.77           O
ATOM   1053  CB  VAL B  57     127.695 143.531 156.294  1.00  6.77           C
ATOM   1054  CG1 VAL B  57     128.383 143.302 154.955  1.00  6.77           C
ATOM   1055  CG2 VAL B  57     126.806 144.764 156.239  1.00  6.77           C
ATOM   1056  N   LEU B  58     128.452 140.759 157.757  1.00  6.74           N
ATOM   1057  CA  LEU B  58     129.276 139.556 157.815  1.00  6.74           C
ATOM   1058  C   LEU B  58     128.426 138.293 157.871  1.00  6.74           C
ATOM   1059  O   LEU B  58     128.823 137.257 157.326  1.00  6.74           O
ATOM   1060  CB  LEU B  58     130.214 139.623 159.021  1.00  6.74           C
ATOM   1061  CG  LEU B  58     131.125 138.419 159.271  1.00  6.74           C
ATOM   1062  CD1 LEU B  58     132.148 138.278 158.154  1.00  6.74           C
ATOM   1063  CD2 LEU B  58     131.814 138.537 160.622  1.00  6.74           C
ATOM   1064  N   LYS B  59     127.259 138.358 158.517  1.00  6.96           N
ATOM   1065  CA  LYS B  59     126.389 137.189 158.592  1.00  6.96           C
ATOM   1066  C   LYS B  59     125.817 136.826 157.227  1.00  6.96           C
ATOM   1067  O   LYS B  59     125.603 135.642 156.942  1.00  6.96           O
ATOM   1068  CB  LYS B  59     125.261 137.438 159.593  1.00  6.96           C
ATOM   1069  CG  LYS B  59     124.428 136.207 159.913  1.00  6.96           C
ATOM   1070  CD  LYS B  59     123.333 136.528 160.916  1.00  6.96           C
ATOM   1071  CE  LYS B  59     122.163 135.566 160.782  1.00  6.96           C
ATOM   1072  NZ  LYS B  59     121.573 135.599 159.416  1.00  6.96           N
ATOM   1073  N   VAL B  60     125.566 137.821 156.375  1.00  6.52           N
ATOM   1074  CA  VAL B  60     125.044 137.542 155.041  1.00  6.52           C
ATOM   1075  C   VAL B  60     126.115 136.889 154.175  1.00  6.52           C
ATOM   1076  O   VAL B  60     125.845 135.919 153.457  1.00  6.52           O
ATOM   1077  CB  VAL B  60     124.503 138.833 154.400  1.00  6.52           C
ATOM   1078  CG1 VAL B  60     124.173 138.605 152.932  1.00  6.52           C
ATOM   1079  CG2 VAL B  60     123.280 139.327 155.157  1.00  6.52           C
ATOM   1080  N   PHE B  61     127.346 137.404 154.232  1.00  5.93           N
ATOM   1081  CA  PHE B  61     128.426 136.825 153.440  1.00  5.93           C
ATOM   1082  C   PHE B  61     128.798 135.435 153.943  1.00  5.93           C
ATOM   1083  O   PHE B  61     129.184 134.566 153.152  1.00  5.93           O
ATOM   1084  CB  PHE B  61     129.644 137.749 153.460  1.00  5.93           C
ATOM   1085  CG  PHE B  61     130.867 137.155 152.823  1.00  5.93           C
ATOM   1086  CD1 PHE B  61     130.951 137.018 151.447  1.00  5.93           C
ATOM   1087  CD2 PHE B  61     131.934 136.735 153.599  1.00  5.93           C
ATOM   1088  CE1 PHE B  61     132.076 136.471 150.857  1.00  5.93           C
ATOM   1089  CE2 PHE B  61     133.062 136.188 153.016  1.00  5.93           C
ATOM   1090  CZ  PHE B  61     133.133 136.056 151.644  1.00  5.93           C
ATOM   1091  N   LEU B  62     128.687 135.205 155.253  1.00  6.37           N
ATOM   1092  CA  LEU B  62     129.000 133.894 155.807  1.00  6.37           C
ATOM   1093  C   LEU B  62     127.921 132.863 155.504  1.00  6.37           C
ATOM   1094  O   LEU B  62     128.203 131.661 155.541  1.00  6.37           O
ATOM   1095  CB  LEU B  62     129.210 133.998 157.319  1.00  6.37           C
ATOM   1096  CG  LEU B  62     130.621 134.355 157.789  1.00  6.37           C
ATOM   1097  CD1 LEU B  62     130.705 134.323 159.307  1.00  6.37           C
ATOM   1098  CD2 LEU B  62     131.648 133.418 157.172  1.00  6.37           C
ATOM   1099  N   GLU B  63     126.696 133.303 155.205  1.00  8.12           N
ATOM   1100  CA  GLU B  63     125.622 132.366 154.902  1.00  8.12           C
ATOM   1101  C   GLU B  63     125.764 131.749 153.517  1.00  8.12           C
ATOM   1102  O   GLU B  63     125.174 130.694 153.260  1.00  8.12           O
ATOM   1103  CB  GLU B  63     124.266 133.063 155.024  1.00  8.12           C
ATOM   1104  CG  GLU B  63     123.616 132.923 156.391  1.00  8.12           C
ATOM   1105  CD  GLU B  63     122.459 133.883 156.588  1.00  8.12           C
ATOM   1106  OE1 GLU B  63     122.158 134.653 155.651  1.00  8.12           O
ATOM   1107  OE2 GLU B  63     121.850 133.868 157.678  1.00  8.12           O
ATOM   1108  N   ASN B  64     126.526 132.378 152.623  1.00  7.82           N
ATOM   1109  CA  ASN B  64     126.719 131.848 151.279  1.00  7.82           C
ATOM   1110  C   ASN B  64     127.866 130.852 151.198  1.00  7.82           C
ATOM   1111  O   ASN B  64     127.859 129.982 150.319  1.00  7.82           O
ATOM   1112  CB  ASN B  64     126.965 132.993 150.291  1.00  7.82           C
ATOM   1113  CG  ASN B  64     125.801 133.962 150.222  1.00  7.82           C
ATOM   1114  OD1 ASN B  64     124.691 133.650 150.652  1.00  7.82           O
ATOM   1115  ND2 ASN B  64     126.051 135.148 149.678  1.00  7.82           N
ATOM   1116  N   VAL B  65     128.848 130.958 152.089  1.00  7.39           N
ATOM   1117  CA  VAL B  65     129.981 130.037 152.085  1.00  7.39           C
ATOM   1118  C   VAL B  65     129.691 128.797 152.921  1.00  7.39           C
ATOM   1119  O   VAL B  65     130.112 127.692 152.568  1.00  7.39           O
ATOM   1120  CB  VAL B  65     131.249 130.764 152.575  1.00  7.39           C
ATOM   1121  CG1 VAL B  65     132.483 129.912 152.321  1.00  7.39           C
ATOM   1122  CG2 VAL B  65     131.378 132.119 151.898  1.00  7.39           C
ATOM   1123  N   ILE B  66     128.972 128.958 154.033  1.00  8.91           N
ATOM   1124  CA  ILE B  66     128.649 127.814 154.880  1.00  8.91           C
ATOM   1125  C   ILE B  66     127.633 126.909 154.194  1.00  8.91           C
ATOM   1126  O   ILE B  66     127.764 125.679 154.212  1.00  8.91           O
ATOM   1127  CB  ILE B  66     128.149 128.295 156.254  1.00  8.91           C
ATOM   1128  CG1 ILE B  66     129.293 128.936 157.042  1.00  8.91           C
ATOM   1129  CG2 ILE B  66     127.540 127.143 157.040  1.00  8.91           C
ATOM   1130  CD1 ILE B  66     128.853 129.597 158.330  1.00  8.91           C
ATOM   1131  N   ARG B  67     126.609 127.501 153.572  1.00  9.18           N
ATOM   1132  CA  ARG B  67     125.604 126.702 152.877  1.00  9.18           C
ATOM   1133  C   ARG B  67     126.192 125.988 151.667  1.00  9.18           C
ATOM   1134  O   ARG B  67     125.784 124.862 151.355  1.00  9.18           O
ATOM   1135  CB  ARG B  67     124.431 127.588 152.456  1.00  9.18           C
ATOM   1136  CG  ARG B  67     123.282 126.836 151.802  1.00  9.18           C
ATOM   1137  CD  ARG B  67     122.280 127.793 151.175  1.00  9.18           C
ATOM   1138  NE  ARG B  67     121.736 128.733 152.152  1.00  9.18           N
ATOM   1139  CZ  ARG B  67     121.874 130.052 152.075  1.00  9.18           C
ATOM   1140  NH1 ARG B  67     122.540 130.594 151.065  1.00  9.18           N
ATOM   1141  NH2 ARG B  67     121.345 130.832 153.009  1.00  9.18           N
ATOM   1142  N   ASP B  68     127.146 126.617 150.977  1.00  9.08           N
ATOM   1143  CA  ASP B  68     127.768 125.976 149.823  1.00  9.08           C
ATOM   1144  C   ASP B  68     128.647 124.803 150.237  1.00  9.08           C
ATOM   1145  O   ASP B  68     128.803 123.847 149.469  1.00  9.08           O
ATOM   1146  CB  ASP B  68     128.584 126.997 149.030  1.00  9.08           C
ATOM   1147  CG  ASP B  68     127.744 127.759 148.025  1.00  9.08           C
ATOM   1148  OD1 ASP B  68     126.535 127.466 147.915  1.00  9.08           O
ATOM   1149  OD2 ASP B  68     128.292 128.652 147.344  1.00  9.08           O
ATOM   1150  N   ALA B  69     129.227 124.855 151.438  1.00  8.79           N
ATOM   1151  CA  ALA B  69     130.061 123.757 151.911  1.00  8.79           C
ATOM   1152  C   ALA B  69     129.240 122.554 152.353  1.00  8.79           C
ATOM   1153  O   ALA B  69     129.754 121.431 152.343  1.00  8.79           O
ATOM   1154  CB  ALA B  69     130.953 124.229 153.060  1.00  8.79           C
ATOM   1155  N   VAL B  70     127.980 122.762 152.741  1.00  9.52           N
ATOM   1156  CA  VAL B  70     127.138 121.644 153.155  1.00  9.52           C
ATOM   1157  C   VAL B  70     126.723 120.813 151.948  1.00  9.52           C
ATOM   1158  O   VAL B  70     126.711 119.577 152.001  1.00  9.52           O
ATOM   1159  CB  VAL B  70     125.917 122.160 153.939  1.00  9.52           C
ATOM   1160  CG1 VAL B  70     124.947 121.024 154.230  1.00  9.52           C
ATOM   1161  CG2 VAL B  70     126.362 122.831 155.229  1.00  9.52           C
ATOM   1162  N   THR B  71     126.383 121.474 150.838  1.00  9.44           N
ATOM   1163  CA  THR B  71     125.987 120.749 149.636  1.00  9.44           C
ATOM   1164  C   THR B  71     127.160 119.974 149.046  1.00  9.44           C
ATOM   1165  O   THR B  71     126.982 118.862 148.533  1.00  9.44           O
ATOM   1166  CB  THR B  71     125.411 121.719 148.603  1.00  9.44           C
ATOM   1167  OG1 THR B  71     124.456 122.580 149.235  1.00  9.44           O
ATOM   1168  CG2 THR B  71     124.728 120.957 147.478  1.00  9.44           C
ATOM   1169  N   TYR B  72     128.366 120.542 149.110  1.00  9.36           N
ATOM   1170  CA  TYR B  72     129.545 119.851 148.603  1.00  9.36           C
ATOM   1171  C   TYR B  72     129.935 118.659 149.467  1.00  9.36           C
ATOM   1172  O   TYR B  72     130.578 117.731 148.965  1.00  9.36           O
ATOM   1173  CB  TYR B  72     130.722 120.823 148.499  1.00  9.36           C
ATOM   1174  CG  TYR B  72     130.853 121.489 147.148  1.00  9.36           C
ATOM   1175  CD1 TYR B  72     131.077 120.739 146.001  1.00  9.36           C
ATOM   1176  CD2 TYR B  72     130.757 122.869 147.020  1.00  9.36           C
ATOM   1177  CE1 TYR B  72     131.199 121.344 144.764  1.00  9.36           C
ATOM   1178  CE2 TYR B  72     130.877 123.483 145.787  1.00  9.36           C
ATOM   1179  CZ  TYR B  72     131.098 122.716 144.663  1.00  9.36           C
ATOM   1180  OH  TYR B  72     131.219 123.323 143.434  1.00  9.36           O
ATOM   1181  N   THR B  73     129.563 118.663 150.746  1.00 10.96           N
ATOM   1182  CA  THR B  73     129.892 117.564 151.645  1.00 10.96           C
ATOM   1183  C   THR B  73     128.885 116.423 151.554  1.00 10.96           C
ATOM   1184  O   THR B  73     129.270 115.251 151.629  1.00 10.96           O
ATOM   1185  CB  THR B  73     129.974 118.069 153.089  1.00 10.96           C
ATOM   1186  OG1 THR B  73     130.752 119.272 153.131  1.00 10.96           O
ATOM   1187  CG2 THR B  73     130.624 117.024 153.985  1.00 10.96           C
ATOM   1188  N   GLU B  74     127.600 116.742 151.389  1.00 12.96           N
ATOM   1189  CA  GLU B  74     126.579 115.706 151.287  1.00 12.96           C
ATOM   1190  C   GLU B  74     126.655 114.942 149.972  1.00 12.96           C
ATOM   1191  O   GLU B  74     126.095 113.845 149.874  1.00 12.96           O
ATOM   1192  CB  GLU B  74     125.187 116.318 151.452  1.00 12.96           C
ATOM   1193  CG  GLU B  74     124.917 116.886 152.835  1.00 12.96           C
ATOM   1194  CD  GLU B  74     123.506 117.422 152.979  1.00 12.96           C
ATOM   1195  OE1 GLU B  74     122.745 116.881 153.808  1.00 12.96           O
ATOM   1196  OE2 GLU B  74     123.158 118.383 152.262  1.00 12.96           O
ATOM   1197  N   HIS B  75     127.329 115.495 148.960  1.00 12.21           N
ATOM   1198  CA  HIS B  75     127.444 114.800 147.683  1.00 12.21           C
ATOM   1199  C   HIS B  75     128.373 113.596 147.779  1.00 12.21           C
ATOM   1200  O   HIS B  75     128.214 112.631 147.023  1.00 12.21           O
ATOM   1201  CB  HIS B  75     127.935 115.764 146.603  1.00 12.21           C
ATOM   1202  CG  HIS B  75     127.948 115.174 145.227  1.00 12.21           C
ATOM   1203  ND1 HIS B  75     126.801 114.769 144.580  1.00 12.21           N
ATOM   1204  CD2 HIS B  75     128.970 114.920 144.375  1.00 12.21           C
ATOM   1205  CE1 HIS B  75     127.114 114.292 143.388  1.00 12.21           C
ATOM   1206  NE2 HIS B  75     128.424 114.372 143.240  1.00 12.21           N
ATOM   1207  N   ALA B  76     129.339 113.631 148.695  1.00 12.73           N
ATOM   1208  CA  ALA B  76     130.275 112.535 148.892  1.00 12.73           C
ATOM   1209  C   ALA B  76     129.868 111.614 150.034  1.00 12.73           C
ATOM   1210  O   ALA B  76     130.671 110.773 150.452  1.00 12.73           O
ATOM   1211  CB  ALA B  76     131.683 113.081 149.137  1.00 12.73           C
ATOM   1212  N   LYS B  77     128.642 111.755 150.545  1.00 13.78           N
ATOM   1213  CA  LYS B  77     128.132 110.934 151.645  1.00 13.78           C
ATOM   1214  C   LYS B  77     129.038 111.032 152.872  1.00 13.78           C
ATOM   1215  O   LYS B  77     129.403 110.029 153.490  1.00 13.78           O
ATOM   1216  CB  LYS B  77     127.951 109.477 151.208  1.00 13.78           C
ATOM   1217  CG  LYS B  77     126.799 109.259 150.240  1.00 13.78           C
ATOM   1218  CD  LYS B  77     126.801 107.842 149.692  1.00 13.78           C
ATOM   1219  CE  LYS B  77     125.500 107.527 148.973  1.00 13.78           C
ATOM   1220  NZ  LYS B  77     125.573 106.236 148.235  1.00 13.78           N
ATOM   1221  N   ARG B  78     129.401 112.262 153.224  1.00 13.87           N
ATOM   1222  CA  ARG B  78     130.263 112.534 154.363  1.00 13.87           C
ATOM   1223  C   ARG B  78     129.547 113.445 155.351  1.00 13.87           C
ATOM   1224  O   ARG B  78     128.723 114.280 154.967  1.00 13.87           O
ATOM   1225  CB  ARG B  78     131.583 113.178 153.921  1.00 13.87           C
ATOM   1226  CG  ARG B  78     132.548 112.215 153.250  1.00 13.87           C
ATOM   1227  CD  ARG B  78     133.944 112.808 153.155  1.00 13.87           C
ATOM   1228  NE  ARG B  78     134.166 113.482 151.879  1.00 13.87           N
ATOM   1229  CZ  ARG B  78     134.055 114.794 151.698  1.00 13.87           C
ATOM   1230  NH1 ARG B  78     133.724 115.579 152.714  1.00 13.87           N
ATOM   1231  NH2 ARG B  78     134.274 115.321 150.502  1.00 13.87           N
ATOM   1232  N   LYS B  79     129.872 113.274 156.631  1.00 19.91           N
ATOM   1233  CA  LYS B  79     129.281 114.067 157.700  1.00 19.91           C
ATOM   1234  C   LYS B  79     130.259 115.054 158.319  1.00 19.91           C
ATOM   1235  O   LYS B  79     129.888 115.766 159.258  1.00 19.91           O
ATOM   1236  CB  LYS B  79     128.717 113.147 158.790  1.00 19.91           C
ATOM   1237  CG  LYS B  79     127.955 111.945 158.256  1.00 19.91           C
ATOM   1238  CD  LYS B  79     126.462 112.083 158.505  1.00 19.91           C
ATOM   1239  CE  LYS B  79     125.695 110.905 157.928  1.00 19.91           C
ATOM   1240  NZ  LYS B  79     124.243 110.976 158.250  1.00 19.91           N
ATOM   1241  N   THR B  80     131.493 115.118 157.824  1.00 16.05           N
ATOM   1242  CA  THR B  80     132.509 116.024 158.341  1.00 16.05           C
ATOM   1243  C   THR B  80     133.018 116.904 157.209  1.00 16.05           C
ATOM   1244  O   THR B  80     133.466 116.395 156.176  1.00 16.05           O
ATOM   1245  CB  THR B  80     133.670 115.252 158.974  1.00 16.05           C
ATOM   1246  OG1 THR B  80     133.180 114.445 160.052  1.00 16.05           O
ATOM   1247  CG2 THR B  80     134.722 116.214 159.507  1.00 16.05           C
ATOM   1248  N   VAL B  81     132.947 118.218 157.406  1.00 12.22           N
ATOM   1249  CA  VAL B  81     133.410 119.170 156.400  1.00 12.22           C
ATOM   1250  C   VAL B  81     134.936 119.135 156.378  1.00 12.22           C
ATOM   1251  O   VAL B  81     135.588 119.464 157.372  1.00 12.22           O
ATOM   1252  CB  VAL B  81     132.890 120.584 156.681  1.00 12.22           C
ATOM   1253  CG1 VAL B  81     133.227 121.512 155.523  1.00 12.22           C
ATOM   1254  CG2 VAL B  81     131.389 120.556 156.930  1.00 12.22           C
ATOM   1255  N   THR B  82     135.507 118.736 155.244  1.00 10.71           N
ATOM   1256  CA  THR B  82     136.951 118.656 155.104  1.00 10.71           C
ATOM   1257  C   THR B  82     137.527 120.028 154.761  1.00 10.71           C
ATOM   1258  O   THR B  82     136.810 121.026 154.645  1.00 10.71           O
ATOM   1259  CB  THR B  82     137.326 117.624 154.043  1.00 10.71           C
ATOM   1260  OG1 THR B  82     136.598 117.888 152.837  1.00 10.71           O
ATOM   1261  CG2 THR B  82     136.999 116.219 154.528  1.00 10.71           C
ATOM   1262  N   ALA B  83     138.850 120.079 154.594  1.00  9.83           N
ATOM   1263  CA  ALA B  83     139.521 121.328 154.261  1.00  9.83           C
ATOM   1264  C   ALA B  83     139.318 121.737 152.809  1.00  9.83           C
ATOM   1265  O   ALA B  83     139.370 122.934 152.504  1.00  9.83           O
ATOM   1266  CB  ALA B  83     141.018 121.218 154.558  1.00  9.83           C
ATOM   1267  N   MET B  84     139.089 120.779 151.911  1.00 10.76           N
ATOM   1268  CA  MET B  84     138.880 121.087 150.502  1.00 10.76           C
ATOM   1269  C   MET B  84     137.472 121.584 150.204  1.00 10.76           C
ATOM   1270  O   MET B  84     137.251 122.158 149.132  1.00 10.76           O
ATOM   1271  CB  MET B  84     139.179 119.855 149.645  1.00 10.76           C
ATOM   1272  CG  MET B  84     140.657 119.510 149.547  1.00 10.76           C
ATOM   1273  SD  MET B  84     141.702 120.968 149.363  1.00 10.76           S
ATOM   1274  CE  MET B  84     141.382 121.403 147.655  1.00 10.76           C
ATOM   1275  N   ASP B  85     136.520 121.381 151.118  1.00  9.59           N
ATOM   1276  CA  ASP B  85     135.155 121.835 150.876  1.00  9.59           C
ATOM   1277  C   ASP B  85     135.044 123.353 150.943  1.00  9.59           C
ATOM   1278  O   ASP B  85     134.166 123.938 150.298  1.00  9.59           O
ATOM   1279  CB  ASP B  85     134.200 121.189 151.879  1.00  9.59           C
ATOM   1280  CG  ASP B  85     134.166 119.678 151.761  1.00  9.59           C
ATOM   1281  OD1 ASP B  85     134.895 119.129 150.908  1.00  9.59           O
ATOM   1282  OD2 ASP B  85     133.410 119.038 152.522  1.00  9.59           O
ATOM   1283  N   VAL B  86     135.916 124.006 151.712  1.00  8.31           N
ATOM   1284  CA  VAL B  86     135.865 125.460 151.812  1.00  8.31           C
ATOM   1285  C   VAL B  86     136.547 126.115 150.617  1.00  8.31           C
ATOM   1286  O   VAL B  86     136.164 127.217 150.206  1.00  8.31           O
ATOM   1287  CB  VAL B  86     136.490 125.927 153.137  1.00  8.31           C
ATOM   1288  CG1 VAL B  86     136.058 127.351 153.458  1.00  8.31           C
ATOM   1289  CG2 VAL B  86     136.109 124.980 154.265  1.00  8.31           C
ATOM   1290  N   VAL B  87     137.558 125.461 150.041  1.00  8.50           N
ATOM   1291  CA  VAL B  87     138.258 126.036 148.897  1.00  8.50           C
ATOM   1292  C   VAL B  87     137.390 125.963 147.646  1.00  8.50           C
ATOM   1293  O   VAL B  87     137.309 126.925 146.873  1.00  8.50           O
ATOM   1294  CB  VAL B  87     139.611 125.329 148.693  1.00  8.50           C
ATOM   1295  CG1 VAL B  87     140.246 125.758 147.379  1.00  8.50           C
ATOM   1296  CG2 VAL B  87     140.541 125.618 149.862  1.00  8.50           C
ATOM   1297  N   TYR B  88     136.721 124.828 147.431  1.00  9.84           N
ATOM   1298  CA  TYR B  88     135.879 124.678 146.249  1.00  9.84           C
ATOM   1299  C   TYR B  88     134.624 125.538 146.336  1.00  9.84           C
ATOM   1300  O   TYR B  88     134.050 125.898 145.302  1.00  9.84           O
ATOM   1301  CB  TYR B  88     135.502 123.209 146.055  1.00  9.84           C
ATOM   1302  CG  TYR B  88     136.681 122.306 145.767  1.00  9.84           C
ATOM   1303  CD1 TYR B  88     137.786 122.775 145.070  1.00  9.84           C
ATOM   1304  CD2 TYR B  88     136.688 120.985 146.194  1.00  9.84           C
ATOM   1305  CE1 TYR B  88     138.866 121.953 144.805  1.00  9.84           C
ATOM   1306  CE2 TYR B  88     137.762 120.155 145.935  1.00  9.84           C
ATOM   1307  CZ  TYR B  88     138.848 120.644 145.239  1.00  9.84           C
ATOM   1308  OH  TYR B  88     139.920 119.821 144.978  1.00  9.84           O
ATOM   1309  N   ALA B  89     134.184 125.875 147.550  1.00  8.46           N
ATOM   1310  CA  ALA B  89     132.990 126.698 147.706  1.00  8.46           C
ATOM   1311  C   ALA B  89     133.287 128.181 147.531  1.00  8.46           C
ATOM   1312  O   ALA B  89     132.421 128.930 147.066  1.00  8.46           O
ATOM   1313  CB  ALA B  89     132.353 126.449 149.074  1.00  8.46           C
ATOM   1314  N   LEU B  90     134.492 128.622 147.894  1.00  7.89           N
ATOM   1315  CA  LEU B  90     134.863 130.024 147.757  1.00  7.89           C
ATOM   1316  C   LEU B  90     135.292 130.392 146.343  1.00  7.89           C
ATOM   1317  O   LEU B  90     135.358 131.584 146.025  1.00  7.89           O
ATOM   1318  CB  LEU B  90     135.988 130.369 148.738  1.00  7.89           C
ATOM   1319  CG  LEU B  90     135.570 130.632 150.186  1.00  7.89           C
ATOM   1320  CD1 LEU B  90     136.727 130.364 151.137  1.00  7.89           C
ATOM   1321  CD2 LEU B  90     135.058 132.055 150.348  1.00  7.89           C
ATOM   1322  N   LYS B  91     135.585 129.407 145.492  1.00  9.31           N
ATOM   1323  CA  LYS B  91     136.001 129.702 144.126  1.00  9.31           C
ATOM   1324  C   LYS B  91     134.836 130.157 143.257  1.00  9.31           C
ATOM   1325  O   LYS B  91     135.028 130.975 142.351  1.00  9.31           O
ATOM   1326  CB  LYS B  91     136.671 128.475 143.504  1.00  9.31           C
ATOM   1327  CG  LYS B  91     137.445 128.769 142.229  1.00  9.31           C
ATOM   1328  CD  LYS B  91     138.485 127.695 141.954  1.00  9.31           C
ATOM   1329  CE  LYS B  91     139.223 127.962 140.652  1.00  9.31           C
ATOM   1330  NZ  LYS B  91     139.487 129.414 140.452  1.00  9.31           N
ATOM   1331  N   ARG B  92     133.630 129.646 143.515  1.00 10.06           N
ATOM   1332  CA  ARG B  92     132.475 130.044 142.717  1.00 10.06           C
ATOM   1333  C   ARG B  92     131.987 131.439 143.089  1.00 10.06           C
ATOM   1334  O   ARG B  92     131.423 132.142 142.243  1.00 10.06           O
ATOM   1335  CB  ARG B  92     131.347 129.025 142.881  1.00 10.06           C
ATOM   1336  CG  ARG B  92     130.298 129.076 141.783  1.00 10.06           C
ATOM   1337  CD  ARG B  92     128.988 128.458 142.244  1.00 10.06           C
ATOM   1338  NE  ARG B  92     127.833 129.079 141.600  1.00 10.06           N
ATOM   1339  CZ  ARG B  92     127.255 130.199 142.022  1.00 10.06           C
ATOM   1340  NH1 ARG B  92     127.722 130.827 143.092  1.00 10.06           N
ATOM   1341  NH2 ARG B  92     126.208 130.691 141.373  1.00 10.06           N
ATOM   1342  N   GLN B  93     132.193 131.856 144.341  1.00  9.63           N
ATOM   1343  CA  GLN B  93     131.758 133.181 144.765  1.00  9.63           C
ATOM   1344  C   GLN B  93     132.674 134.284 144.254  1.00  9.63           C
ATOM   1345  O   GLN B  93     132.218 135.419 144.080  1.00  9.63           O
ATOM   1346  CB  GLN B  93     131.673 133.243 146.291  1.00  9.63           C
ATOM   1347  CG  GLN B  93     130.884 132.105 146.917  1.00  9.63           C
ATOM   1348  CD  GLN B  93     129.387 132.266 146.739  1.00  9.63           C
ATOM   1349  OE1 GLN B  93     128.855 133.373 146.831  1.00  9.63           O
ATOM   1350  NE2 GLN B  93     128.699 131.160 146.483  1.00  9.63           N
ATOM   1351  N   GLY B  94     133.948 133.979 144.009  1.00  8.50           N
ATOM   1352  CA  GLY B  94     134.911 134.944 143.524  1.00  8.50           C
ATOM   1353  C   GLY B  94     136.036 135.244 144.490  1.00  8.50           C
ATOM   1354  O   GLY B  94     137.079 135.757 144.065  1.00  8.50           O
ATOM   1355  N   ARG B  95     135.858 134.940 145.777  1.00  7.95           N
ATOM   1356  CA  ARG B  95     136.886 135.195 146.786  1.00  7.95           C
ATOM   1357  C   ARG B  95     137.750 133.945 146.927  1.00  7.95           C
ATOM   1358  O   ARG B  95     137.616 133.151 147.861  1.00  7.95           O
ATOM   1359  CB  ARG B  95     136.251 135.600 148.110  1.00  7.95           C
ATOM   1360  CG  ARG B  95     135.167 136.658 147.982  1.00  7.95           C
ATOM   1361  CD  ARG B  95     135.758 138.020 147.655  1.00  7.95           C
ATOM   1362  NE  ARG B  95     136.876 138.358 148.531  1.00  7.95           N
ATOM   1363  CZ  ARG B  95     137.654 139.424 148.373  1.00  7.95           C
ATOM   1364  NH1 ARG B  95     137.437 140.262 147.368  1.00  7.95           N
ATOM   1365  NH2 ARG B  95     138.649 139.653 149.218  1.00  7.95           N
ATOM   1366  N   THR B  96     138.658 133.774 145.969  1.00  8.12           N
ATOM   1367  CA  THR B  96     139.561 132.632 145.970  1.00  8.12           C
ATOM   1368  C   THR B  96     140.643 132.822 147.027  1.00  8.12           C
ATOM   1369  O   THR B  96     141.311 133.861 147.065  1.00  8.12           O
ATOM   1370  CB  THR B  96     140.196 132.449 144.592  1.00  8.12           C
ATOM   1371  OG1 THR B  96     139.175 132.472 143.586  1.00  8.12           O
ATOM   1372  CG2 THR B  96     140.940 131.124 144.520  1.00  8.12           C
ATOM   1373  N   LEU B  97     140.813 131.818 147.883  1.00  6.99           N
ATOM   1374  CA  LEU B  97     141.798 131.849 148.955  1.00  6.99           C
ATOM   1375  C   LEU B  97     142.843 130.772 148.708  1.00  6.99           C
ATOM   1376  O   LEU B  97     142.498 129.616 148.440  1.00  6.99           O
ATOM   1377  CB  LEU B  97     141.133 131.644 150.319  1.00  6.99           C
ATOM   1378  CG  LEU B  97     142.072 131.464 151.514  1.00  6.99           C
ATOM   1379  CD1 LEU B  97     142.672 132.797 151.930  1.00  6.99           C
ATOM   1380  CD2 LEU B  97     141.341 130.813 152.678  1.00  6.99           C
ATOM   1381  N   TYR B  98     144.114 131.152 148.798  1.00  7.33           N
ATOM   1382  CA  TYR B  98     145.222 130.236 148.590  1.00  7.33           C
ATOM   1383  C   TYR B  98     145.768 129.761 149.934  1.00  7.33           C
ATOM   1384  O   TYR B  98     145.347 130.208 151.004  1.00  7.33           O
ATOM   1385  CB  TYR B  98     146.316 130.903 147.754  1.00  7.33           C
ATOM   1386  CG  TYR B  98     145.957 131.074 146.294  1.00  7.33           C
ATOM   1387  CD1 TYR B  98     144.885 130.389 145.738  1.00  7.33           C
ATOM   1388  CD2 TYR B  98     146.690 131.921 145.474  1.00  7.33           C
ATOM   1389  CE1 TYR B  98     144.553 130.543 144.405  1.00  7.33           C
ATOM   1390  CE2 TYR B  98     146.366 132.081 144.140  1.00  7.33           C
ATOM   1391  CZ  TYR B  98     145.297 131.390 143.611  1.00  7.33           C
ATOM   1392  OH  TYR B  98     144.971 131.546 142.284  1.00  7.33           O
ATOM   1393  N   GLY B  99     146.723 128.836 149.873  1.00  8.42           N
ATOM   1394  CA  GLY B  99     147.332 128.310 151.078  1.00  8.42           C
ATOM   1395  C   GLY B  99     146.542 127.229 151.776  1.00  8.42           C
ATOM   1396  O   GLY B  99     146.777 126.976 152.962  1.00  8.42           O
ATOM   1397  N   PHE B 100     145.611 126.581 151.081  1.00  8.33           N
ATOM   1398  CA  PHE B 100     144.794 125.519 151.661  1.00  8.33           C
ATOM   1399  C   PHE B 100     144.556 124.425 150.626  1.00  8.33           C
ATOM   1400  O   PHE B 100     143.435 123.959 150.420  1.00  8.33           O
ATOM   1401  CB  PHE B 100     143.474 126.074 152.193  1.00  8.33           C
ATOM   1402  CG  PHE B 100     143.604 126.799 153.501  1.00  8.33           C
ATOM   1403  CD1 PHE B 100     143.747 128.176 153.534  1.00  8.33           C
ATOM   1404  CD2 PHE B 100     143.586 126.103 154.699  1.00  8.33           C
ATOM   1405  CE1 PHE B 100     143.867 128.847 154.737  1.00  8.33           C
ATOM   1406  CE2 PHE B 100     143.706 126.768 155.905  1.00  8.33           C
ATOM   1407  CZ  PHE B 100     143.847 128.141 155.924  1.00  8.33           C
ATOM   1408  N   GLY B 101     145.627 124.004 149.957  1.00 10.69           N
ATOM   1409  CA  GLY B 101     145.534 122.962 148.956  1.00 10.69           C
ATOM   1410  C   GLY B 101     144.897 123.375 147.650  1.00 10.69           C
ATOM   1411  O   GLY B 101     144.474 122.502 146.884  1.00 10.69           O
ATOM   1412  N   GLY B 102     144.813 124.671 147.368  1.00 10.96           N
ATOM   1413  CA  GLY B 102     144.216 125.145 146.134  1.00 10.96           C
ATOM   1414  C   GLY B 102     143.658 126.551 146.238  1.00 10.96           C
ATOM   1415  O   GLY B 102     143.409 127.055 147.333  1.00 10.96           O
ATOM   1416  OXT GLY B 102     143.442 127.224 145.230  1.00 10.96           O
TER
ATOM   1417  N   ALA C  16     109.510 104.643 118.616  1.00 40.69           N
ATOM   1418  CA  ALA C  16     108.112 104.385 118.940  1.00 40.69           C
ATOM   1419  C   ALA C  16     107.592 105.399 119.953  1.00 40.69           C
ATOM   1420  O   ALA C  16     106.759 106.245 119.628  1.00 40.69           O
ATOM   1421  CB  ALA C  16     107.944 102.970 119.470  1.00 40.69           C
ATOM   1422  N   VAL C  17     108.089 105.307 121.184  1.00 37.19           N
ATOM   1423  CA  VAL C  17     107.702 106.200 122.269  1.00 37.19           C
ATOM   1424  C   VAL C  17     108.888 107.094 122.600  1.00 37.19           C
ATOM   1425  O   VAL C  17     109.991 106.600 122.866  1.00 37.19           O
ATOM   1426  CB  VAL C  17     107.241 105.416 123.510  1.00 37.19           C
ATOM   1427  CG1 VAL C  17     106.796 106.371 124.606  1.00 37.19           C
ATOM   1428  CG2 VAL C  17     106.120 104.455 123.143  1.00 37.19           C
ATOM   1429  N   SER C  18     108.663 108.404 122.581  1.00 29.61           N
ATOM   1430  CA  SER C  18     109.726 109.350 122.885  1.00 29.61           C
ATOM   1431  C   SER C  18     110.043 109.341 124.377  1.00 29.61           C
ATOM   1432  O   SER C  18     109.196 109.024 125.216  1.00 29.61           O
ATOM   1433  CB  SER C  18     109.331 110.759 122.442  1.00 29.61           C
ATOM   1434  OG  SER C  18     110.429 111.650 122.536  1.00 29.61           O
ATOM   1435  N   ARG C  19     111.288 109.696 124.702  1.00 25.66           N
ATOM   1436  CA  ARG C  19     111.713 109.723 126.096  1.00 25.66           C
ATOM   1437  C   ARG C  19     111.123 110.900 126.861  1.00 25.66           C
ATOM   1438  O   ARG C  19     110.971 110.813 128.085  1.00 25.66           O
ATOM   1439  CB  ARG C  19     113.240 109.760 126.181  1.00 25.66           C
ATOM   1440  CG  ARG C  19     113.907 108.415 125.947  1.00 25.66           C
ATOM   1441  CD  ARG C  19     115.237 108.325 126.677  1.00 25.66           C
ATOM   1442  NE  ARG C  19     116.323 108.931 125.912  1.00 25.66           N
ATOM   1443  CZ  ARG C  19     117.519 109.220 126.413  1.00 25.66           C
ATOM   1444  NH1 ARG C  19     117.787 108.960 127.686  1.00 25.66           N
ATOM   1445  NH2 ARG C  19     118.448 109.771 125.643  1.00 25.66           N
ATOM   1446  N   SER C  20     110.787 111.993 126.174  1.00 22.47           N
ATOM   1447  CA  SER C  20     110.216 113.150 126.852  1.00 22.47           C
ATOM   1448  C   SER C  20     108.740 112.956 127.173  1.00 22.47           C
ATOM   1449  O   SER C  20     108.238 113.542 128.139  1.00 22.47           O
ATOM   1450  CB  SER C  20     110.406 114.407 126.000  1.00 22.47           C
ATOM   1451  OG  SER C  20     109.719 114.295 124.766  1.00 22.47           O
ATOM   1452  N   GLN C  21     108.031 112.144 126.384  1.00 26.01           N
ATOM   1453  CA  GLN C  21     106.614 111.917 126.643  1.00 26.01           C
ATOM   1454  C   GLN C  21     106.401 110.974 127.820  1.00 26.01           C
ATOM   1455  O   GLN C  21     105.401 111.095 128.536  1.00 26.01           O
ATOM   1456  CB  GLN C  21     105.933 111.367 125.390  1.00 26.01           C
ATOM   1457  CG  GLN C  21     104.413 111.407 125.438  1.00 26.01           C
ATOM   1458  CD  GLN C  21     103.776 110.829 124.190  1.00 26.01           C
ATOM   1459  OE1 GLN C  21     104.466 110.339 123.296  1.00 26.01           O
ATOM   1460  NE2 GLN C  21     102.451 110.885 124.122  1.00 26.01           N
ATOM   1461  N   ARG C  22     107.324 110.034 128.037  1.00 24.14           N
ATOM   1462  CA  ARG C  22     107.181 109.104 129.152  1.00 24.14           C
ATOM   1463  C   ARG C  22     107.434 109.797 130.485  1.00 24.14           C
ATOM   1464  O   ARG C  22     106.797 109.468 131.493  1.00 24.14           O
ATOM   1465  CB  ARG C  22     108.130 107.920 128.971  1.00 24.14           C
ATOM   1466  CG  ARG C  22     107.859 106.755 129.909  1.00 24.14           C
ATOM   1467  CD  ARG C  22     108.966 105.716 129.830  1.00 24.14           C
ATOM   1468  NE  ARG C  22     109.530 105.620 128.486  1.00 24.14           N
ATOM   1469  CZ  ARG C  22     110.577 104.866 128.167  1.00 24.14           C
ATOM   1470  NH1 ARG C  22     111.180 104.138 129.096  1.00 24.14           N
ATOM   1471  NH2 ARG C  22     111.021 104.841 126.918  1.00 24.14           N
ATOM   1472  N   ALA C  23     108.358 110.756 130.512  1.00 20.95           N
ATOM   1473  CA  ALA C  23     108.674 111.491 131.729  1.00 20.95           C
ATOM   1474  C   ALA C  23     107.769 112.694 131.953  1.00 20.95           C
ATOM   1475  O   ALA C  23     107.810 113.286 133.037  1.00 20.95           O
ATOM   1476  CB  ALA C  23     110.136 111.951 131.704  1.00 20.95           C
ATOM   1477  N   GLY C  24     106.959 113.069 130.966  1.00 20.21           N
ATOM   1478  CA  GLY C  24     106.073 114.205 131.121  1.00 20.21           C
ATOM   1479  C   GLY C  24     106.738 115.552 130.967  1.00 20.21           C
ATOM   1480  O   GLY C  24     106.348 116.508 131.644  1.00 20.21           O
ATOM   1481  N   LEU C  25     107.736 115.658 130.095  1.00 18.06           N
ATOM   1482  CA  LEU C  25     108.451 116.902 129.864  1.00 18.06           C
ATOM   1483  C   LEU C  25     108.393 117.269 128.387  1.00 18.06           C
ATOM   1484  O   LEU C  25     108.115 116.431 127.525  1.00 18.06           O
ATOM   1485  CB  LEU C  25     109.912 116.799 130.322  1.00 18.06           C
ATOM   1486  CG  LEU C  25     110.142 116.368 131.772  1.00 18.06           C
ATOM   1487  CD1 LEU C  25     111.602 116.010 132.002  1.00 18.06           C
ATOM   1488  CD2 LEU C  25     109.694 117.458 132.735  1.00 18.06           C
ATOM   1489  N   GLN C  26     108.662 118.544 128.104  1.00 17.70           N
ATOM   1490  CA  GLN C  26     108.650 119.049 126.738  1.00 17.70           C
ATOM   1491  C   GLN C  26     110.037 119.159 126.122  1.00 17.70           C
ATOM   1492  O   GLN C  26     110.151 119.179 124.892  1.00 17.70           O
ATOM   1493  CB  GLN C  26     107.969 120.423 126.686  1.00 17.70           C
ATOM   1494  CG  GLN C  26     106.694 120.515 127.507  1.00 17.70           C
ATOM   1495  CD  GLN C  26     105.550 119.731 126.895  1.00 17.70           C
ATOM   1496  OE1 GLN C  26     104.893 120.195 125.964  1.00 17.70           O
ATOM   1497  NE2 GLN C  26     105.307 118.534 127.417  1.00 17.70           N
ATOM   1498  N   PHE C  27     111.086 119.231 126.939  1.00 14.62           N
ATOM   1499  CA  PHE C  27     112.439 119.326 126.417  1.00 14.62           C
ATOM   1500  C   PHE C  27     112.906 117.971 125.887  1.00 14.62           C
ATOM   1501  O   PHE C  27     112.568 116.926 126.449  1.00 14.62           O
ATOM   1502  CB  PHE C  27     113.395 119.813 127.500  1.00 14.62           C
ATOM   1503  CG  PHE C  27     113.603 121.301 127.500  1.00 14.62           C
ATOM   1504  CD1 PHE C  27     112.566 122.159 127.824  1.00 14.62           C
ATOM   1505  CD2 PHE C  27     114.837 121.841 127.176  1.00 14.62           C
ATOM   1506  CE1 PHE C  27     112.754 123.529 127.825  1.00 14.62           C
ATOM   1507  CE2 PHE C  27     115.031 123.210 127.174  1.00 14.62           C
ATOM   1508  CZ  PHE C  27     113.988 124.055 127.499  1.00 14.62           C
ATOM   1509  N   PRO C  28     113.682 117.964 124.803  1.00 15.75           N
ATOM   1510  CA  PRO C  28     114.159 116.690 124.248  1.00 15.75           C
ATOM   1511  C   PRO C  28     115.190 116.045 125.164  1.00 15.75           C
ATOM   1512  O   PRO C  28     116.128 116.699 125.626  1.00 15.75           O
ATOM   1513  CB  PRO C  28     114.772 117.096 122.903  1.00 15.75           C
ATOM   1514  CG  PRO C  28     115.160 118.525 123.086  1.00 15.75           C
ATOM   1515  CD  PRO C  28     114.138 119.122 124.014  1.00 15.75           C
ATOM   1516  N   VAL C  29     115.006 114.754 125.423  1.00 16.07           N
ATOM   1517  CA  VAL C  29     115.922 114.013 126.285  1.00 16.07           C
ATOM   1518  C   VAL C  29     117.116 113.483 125.500  1.00 16.07           C
ATOM   1519  O   VAL C  29     118.243 113.482 126.001  1.00 16.07           O
ATOM   1520  CB  VAL C  29     115.164 112.874 126.996  1.00 16.07           C
ATOM   1521  CG1 VAL C  29     116.078 112.149 127.973  1.00 16.07           C
ATOM   1522  CG2 VAL C  29     113.936 113.419 127.709  1.00 16.07           C
ATOM   1523  N   GLY C  30     116.890 113.032 124.265  1.00 19.45           N
ATOM   1524  CA  GLY C  30     117.985 112.516 123.461  1.00 19.45           C
ATOM   1525  C   GLY C  30     118.974 113.582 123.037  1.00 19.45           C
ATOM   1526  O   GLY C  30     120.163 113.297 122.868  1.00 19.45           O
ATOM   1527  N   ARG C  31     118.505 114.819 122.857  1.00 20.20           N
ATOM   1528  CA  ARG C  31     119.401 115.903 122.472  1.00 20.20           C
ATOM   1529  C   ARG C  31     120.281 116.341 123.637  1.00 20.20           C
ATOM   1530  O   ARG C  31     121.452 116.685 123.438  1.00 20.20           O
ATOM   1531  CB  ARG C  31     118.593 117.086 121.937  1.00 20.20           C
ATOM   1532  CG  ARG C  31     119.440 118.265 121.482  1.00 20.20           C
ATOM   1533  CD  ARG C  31     118.578 119.475 121.163  1.00 20.20           C
ATOM   1534  NE  ARG C  31     117.812 119.291 119.934  1.00 20.20           N
ATOM   1535  CZ  ARG C  31     117.142 120.260 119.319  1.00 20.20           C
ATOM   1536  NH1 ARG C  31     117.140 121.488 119.819  1.00 20.20           N
ATOM   1537  NH2 ARG C  31     116.472 120.001 118.204  1.00 20.20           N
ATOM   1538  N   ILE C  32     119.737 116.331 124.855  1.00 16.01           N
ATOM   1539  CA  ILE C  32     120.521 116.727 126.021  1.00 16.01           C
ATOM   1540  C   ILE C  32     121.561 115.663 126.352  1.00 16.01           C
ATOM   1541  O   ILE C  32     122.717 115.980 126.660  1.00 16.01           O
ATOM   1542  CB  ILE C  32     119.590 117.007 127.215  1.00 16.01           C
ATOM   1543  CG1 ILE C  32     118.793 118.291 126.978  1.00 16.01           C
ATOM   1544  CG2 ILE C  32     120.385 117.106 128.509  1.00 16.01           C
ATOM   1545  CD1 ILE C  32     117.726 118.549 128.019  1.00 16.01           C
ATOM   1546  N   HIS C  33     121.173 114.387 126.286  1.00 17.75           N
ATOM   1547  CA  HIS C  33     122.114 113.311 126.579  1.00 17.75           C
ATOM   1548  C   HIS C  33     123.213 113.220 125.528  1.00 17.75           C
ATOM   1549  O   HIS C  33     124.329 112.785 125.836  1.00 17.75           O
ATOM   1550  CB  HIS C  33     121.371 111.979 126.685  1.00 17.75           C
ATOM   1551  CG  HIS C  33     122.221 110.850 127.178  1.00 17.75           C
ATOM   1552  ND1 HIS C  33     122.953 110.045 126.333  1.00 17.75           N
ATOM   1553  CD2 HIS C  33     122.454 110.392 128.431  1.00 17.75           C
ATOM   1554  CE1 HIS C  33     123.601 109.139 127.043  1.00 17.75           C
ATOM   1555  NE2 HIS C  33     123.316 109.328 128.319  1.00 17.75           N
ATOM   1556  N   ARG C  34     122.923 113.623 124.289  1.00 21.19           N
ATOM   1557  CA  ARG C  34     123.938 113.580 123.242  1.00 21.19           C
ATOM   1558  C   ARG C  34     124.951 114.707 123.393  1.00 21.19           C
ATOM   1559  O   ARG C  34     126.144 114.504 123.140  1.00 21.19           O
ATOM   1560  CB  ARG C  34     123.278 113.642 121.865  1.00 21.19           C
ATOM   1561  CG  ARG C  34     124.207 113.289 120.715  1.00 21.19           C
ATOM   1562  CD  ARG C  34     123.698 113.851 119.398  1.00 21.19           C
ATOM   1563  NE  ARG C  34     124.379 115.089 119.031  1.00 21.19           N
ATOM   1564  CZ  ARG C  34     123.768 116.161 118.537  1.00 21.19           C
ATOM   1565  NH1 ARG C  34     122.455 116.150 118.348  1.00 21.19           N
ATOM   1566  NH2 ARG C  34     124.469 117.244 118.232  1.00 21.19           N
ATOM   1567  N   HIS C  35     124.501 115.895 123.801  1.00 18.82           N
ATOM   1568  CA  HIS C  35     125.403 117.027 123.964  1.00 18.82           C
ATOM   1569  C   HIS C  35     126.271 116.916 125.210  1.00 18.82           C
ATOM   1570  O   HIS C  35     127.345 117.524 125.254  1.00 18.82           O
ATOM   1571  CB  HIS C  35     124.605 118.332 124.012  1.00 18.82           C
ATOM   1572  CG  HIS C  35     124.024 118.734 122.691  1.00 18.82           C
ATOM   1573  ND1 HIS C  35     123.095 119.743 122.563  1.00 18.82           N
ATOM   1574  CD2 HIS C  35     124.241 118.262 121.441  1.00 18.82           C
ATOM   1575  CE1 HIS C  35     122.764 119.876 121.291  1.00 18.82           C
ATOM   1576  NE2 HIS C  35     123.445 118.989 120.589  1.00 18.82           N
ATOM   1577  N   LEU C  36     125.834 116.156 126.217  1.00 17.33           N
ATOM   1578  CA  LEU C  36     126.616 116.019 127.440  1.00 17.33           C
ATOM   1579  C   LEU C  36     127.865 115.171 127.242  1.00 17.33           C
ATOM   1580  O   LEU C  36     128.884 115.434 127.889  1.00 17.33           O
ATOM   1581  CB  LEU C  36     125.753 115.419 128.552  1.00 17.33           C
ATOM   1582  CG  LEU C  36     124.867 116.397 129.327  1.00 17.33           C
ATOM   1583  CD1 LEU C  36     123.889 115.645 130.217  1.00 17.33           C
ATOM   1584  CD2 LEU C  36     125.715 117.359 130.145  1.00 17.33           C
ATOM   1585  N   LYS C  37     127.811 114.165 126.369  1.00 20.56           N
ATOM   1586  CA  LYS C  37     128.958 113.299 126.133  1.00 20.56           C
ATOM   1587  C   LYS C  37     130.077 113.987 125.363  1.00 20.56           C
ATOM   1588  O   LYS C  37     131.226 113.538 125.442  1.00 20.56           O
ATOM   1589  CB  LYS C  37     128.519 112.040 125.379  1.00 20.56           C
ATOM   1590  CG  LYS C  37     127.774 111.033 126.239  1.00 20.56           C
ATOM   1591  CD  LYS C  37     127.720 109.668 125.571  1.00 20.56           C
ATOM   1592  CE  LYS C  37     126.587 109.592 124.561  1.00 20.56           C
ATOM   1593  NZ  LYS C  37     126.074 108.203 124.403  1.00 20.56           N
ATOM   1594  N   SER C  38     129.776 115.056 124.627  1.00 20.94           N
ATOM   1595  CA  SER C  38     130.780 115.773 123.853  1.00 20.94           C
ATOM   1596  C   SER C  38     131.474 116.874 124.642  1.00 20.94           C
ATOM   1597  O   SER C  38     132.498 117.390 124.182  1.00 20.94           O
ATOM   1598  CB  SER C  38     130.145 116.375 122.593  1.00 20.94           C
ATOM   1599  OG  SER C  38     129.931 115.383 121.604  1.00 20.94           O
ATOM   1600  N   ARG C  39     130.950 117.244 125.810  1.00 21.98           N
ATOM   1601  CA  ARG C  39     131.559 118.292 126.619  1.00 21.98           C
ATOM   1602  C   ARG C  39     132.417 117.692 127.726  1.00 21.98           C
ATOM   1603  O   ARG C  39     133.645 117.635 127.607  1.00 21.98           O
ATOM   1604  CB  ARG C  39     130.484 119.204 127.215  1.00 21.98           C
ATOM   1605  CG  ARG C  39     129.536 119.803 126.189  1.00 21.98           C
ATOM   1606  CD  ARG C  39     130.295 120.508 125.077  1.00 21.98           C
ATOM   1607  NE  ARG C  39     129.727 120.225 123.761  1.00 21.98           N
ATOM   1608  CZ  ARG C  39     128.683 120.863 123.244  1.00 21.98           C
ATOM   1609  NH1 ARG C  39     128.086 121.828 123.931  1.00 21.98           N
ATOM   1610  NH2 ARG C  39     128.234 120.538 122.039  1.00 21.98           N
ATOM   1611  N   THR C  40     131.779 117.243 128.803  1.00 26.46           N
ATOM   1612  CA  THR C  40     132.466 116.654 129.945  1.00 26.46           C
ATOM   1613  C   THR C  40     131.959 115.234 130.154  1.00 26.46           C
ATOM   1614  O   THR C  40     130.746 115.005 130.187  1.00 26.46           O
ATOM   1615  CB  THR C  40     132.247 117.486 131.212  1.00 26.46           C
ATOM   1616  OG1 THR C  40     130.843 117.681 131.421  1.00 26.46           O
ATOM   1617  CG2 THR C  40     132.928 118.841 131.082  1.00 26.46           C
ATOM   1618  N   THR C  41     132.884 114.288 130.294  1.00 32.61           N
ATOM   1619  CA  THR C  41     134.313 114.579 130.248  1.00 32.61           C
ATOM   1620  C   THR C  41     135.018 113.680 129.236  1.00 32.61           C
ATOM   1621  O   THR C  41     134.389 113.147 128.322  1.00 32.61           O
ATOM   1622  CB  THR C  41     134.969 114.403 131.631  1.00 32.61           C
ATOM   1623  OG1 THR C  41     136.396 114.446 131.499  1.00 32.61           O
ATOM   1624  CG2 THR C  41     134.560 113.076 132.252  1.00 32.61           C
ATOM   1625  N   SER C  42     136.331 113.518 129.404  1.00 34.30           N
ATOM   1626  CA  SER C  42     137.120 112.683 128.508  1.00 34.30           C
ATOM   1627  C   SER C  42     136.765 111.212 128.684  1.00 34.30           C
ATOM   1628  O   SER C  42     135.931 110.676 127.946  1.00 34.30           O
ATOM   1629  CB  SER C  42     138.616 112.903 128.749  1.00 34.30           C
ATOM   1630  OG  SER C  42     139.004 112.417 130.022  1.00 34.30           O
ATOM   1631  N   HIS C  43     137.388 110.554 129.656  1.00 39.00           N
ATOM   1632  CA  HIS C  43     137.131 109.140 129.928  1.00 39.00           C
ATOM   1633  C   HIS C  43     135.997 108.961 130.934  1.00 39.00           C
ATOM   1634  O   HIS C  43     136.146 108.306 131.964  1.00 39.00           O
ATOM   1635  CB  HIS C  43     138.408 108.465 130.414  1.00 39.00           C
ATOM   1636  CG  HIS C  43     139.483 108.388 129.374  1.00 39.00           C
ATOM   1637  ND1 HIS C  43     139.329 107.692 128.195  1.00 39.00           N
ATOM   1638  CD2 HIS C  43     140.727 108.921 129.336  1.00 39.00           C
ATOM   1639  CE1 HIS C  43     140.432 107.798 127.475  1.00 39.00           C
ATOM   1640  NE2 HIS C  43     141.296 108.539 128.146  1.00 39.00           N
ATOM   1641  N   GLY C  44     134.840 109.555 130.630  1.00 33.61           N
ATOM   1642  CA  GLY C  44     133.676 109.468 131.480  1.00 33.61           C
ATOM   1643  C   GLY C  44     132.438 109.070 130.689  1.00 33.61           C
ATOM   1644  O   GLY C  44     132.430 109.064 129.452  1.00 33.61           O
ATOM   1645  N   ARG C  45     131.383 108.736 131.428  1.00 29.88           N
ATOM   1646  CA  ARG C  45     130.116 108.320 130.844  1.00 29.88           C
ATOM   1647  C   ARG C  45     128.980 109.112 131.472  1.00 29.88           C
ATOM   1648  O   ARG C  45     129.025 109.448 132.659  1.00 29.88           O
ATOM   1649  CB  ARG C  45     129.880 106.817 131.039  1.00 29.88           C
ATOM   1650  CG  ARG C  45     130.159 106.321 132.448  1.00 29.88           C
ATOM   1651  CD  ARG C  45     129.972 104.816 132.551  1.00 29.88           C
ATOM   1652  NE  ARG C  45     131.092 104.086 131.962  1.00 29.88           N
ATOM   1653  CZ  ARG C  45     130.968 103.173 131.004  1.00 29.88           C
ATOM   1654  NH1 ARG C  45     129.769 102.873 130.522  1.00 29.88           N
ATOM   1655  NH2 ARG C  45     132.042 102.559 130.528  1.00 29.88           N
ATOM   1656  N   VAL C  46     127.963 109.408 130.668  1.00 22.68           N
ATOM   1657  CA  VAL C  46     126.790 110.149 131.113  1.00 22.68           C
ATOM   1658  C   VAL C  46     125.686 109.148 131.424  1.00 22.68           C
ATOM   1659  O   VAL C  46     125.303 108.347 130.563  1.00 22.68           O
ATOM   1660  CB  VAL C  46     126.333 111.167 130.057  1.00 22.68           C
ATOM   1661  CG1 VAL C  46     125.023 111.817 130.477  1.00 22.68           C
ATOM   1662  CG2 VAL C  46     127.410 112.219 129.834  1.00 22.68           C
ATOM   1663  N   GLY C  47     125.177 109.190 132.653  1.00 19.38           N
ATOM   1664  CA  GLY C  47     124.132 108.272 133.047  1.00 19.38           C
ATOM   1665  C   GLY C  47     122.799 108.594 132.401  1.00 19.38           C
ATOM   1666  O   GLY C  47     122.537 109.712 131.955  1.00 19.38           O
ATOM   1667  N   ALA C  48     121.935 107.577 132.353  1.00 17.56           N
ATOM   1668  CA  ALA C  48     120.615 107.758 131.760  1.00 17.56           C
ATOM   1669  C   ALA C  48     119.710 108.604 132.646  1.00 17.56           C
ATOM   1670  O   ALA C  48     118.848 109.328 132.135  1.00 17.56           O
ATOM   1671  CB  ALA C  48     119.970 106.400 131.485  1.00 17.56           C
ATOM   1672  N   THR C  49     119.888 108.529 133.966  1.00 13.64           N
ATOM   1673  CA  THR C  49     119.072 109.316 134.882  1.00 13.64           C
ATOM   1674  C   THR C  49     119.455 110.789 134.893  1.00 13.64           C
ATOM   1675  O   THR C  49     118.650 111.621 135.326  1.00 13.64           O
ATOM   1676  CB  THR C  49     119.174 108.753 136.302  1.00 13.64           C
ATOM   1677  OG1 THR C  49     120.553 108.645 136.679  1.00 13.64           O
ATOM   1678  CG2 THR C  49     118.524 107.379 136.378  1.00 13.64           C
ATOM   1679  N   ALA C  50     120.659 111.130 134.428  1.00 12.99           N
ATOM   1680  CA  ALA C  50     121.080 112.526 134.408  1.00 12.99           C
ATOM   1681  C   ALA C  50     120.393 113.316 133.303  1.00 12.99           C
ATOM   1682  O   ALA C  50     120.210 114.531 133.440  1.00 12.99           O
ATOM   1683  CB  ALA C  50     122.599 112.615 134.251  1.00 12.99           C
ATOM   1684  N   ALA C  51     120.009 112.654 132.210  1.00 11.84           N
ATOM   1685  CA  ALA C  51     119.345 113.357 131.117  1.00 11.84           C
ATOM   1686  C   ALA C  51     117.908 113.718 131.470  1.00 11.84           C
ATOM   1687  O   ALA C  51     117.395 114.741 131.001  1.00 11.84           O
ATOM   1688  CB  ALA C  51     119.383 112.510 129.846  1.00 11.84           C
ATOM   1689  N   VAL C  52     117.246 112.900 132.288  1.00 11.86           N
ATOM   1690  CA  VAL C  52     115.871 113.194 132.679  1.00 11.86           C
ATOM   1691  C   VAL C  52     115.829 114.336 133.686  1.00 11.86           C
ATOM   1692  O   VAL C  52     114.918 115.171 133.657  1.00 11.86           O
ATOM   1693  CB  VAL C  52     115.194 111.926 133.229  1.00 11.86           C
ATOM   1694  CG1 VAL C  52     113.696 112.143 133.373  1.00 11.86           C
ATOM   1695  CG2 VAL C  52     115.482 110.736 132.326  1.00 11.86           C
ATOM   1696  N   TYR C  53     116.809 114.394 134.591  1.00 11.94           N
ATOM   1697  CA  TYR C  53     116.838 115.468 135.578  1.00 11.94           C
ATOM   1698  C   TYR C  53     117.274 116.789 134.959  1.00 11.94           C
ATOM   1699  O   TYR C  53     116.830 117.855 135.401  1.00 11.94           O
ATOM   1700  CB  TYR C  53     117.763 115.092 136.736  1.00 11.94           C
ATOM   1701  CG  TYR C  53     117.348 115.680 138.066  1.00 11.94           C
ATOM   1702  CD1 TYR C  53     117.649 116.997 138.390  1.00 11.94           C
ATOM   1703  CD2 TYR C  53     116.655 114.919 138.998  1.00 11.94           C
ATOM   1704  CE1 TYR C  53     117.272 117.539 139.604  1.00 11.94           C
ATOM   1705  CE2 TYR C  53     116.274 115.452 140.215  1.00 11.94           C
ATOM   1706  CZ  TYR C  53     116.584 116.762 140.513  1.00 11.94           C
ATOM   1707  OH  TYR C  53     116.206 117.297 141.723  1.00 11.94           O
ATOM   1708  N   SER C  54     118.136 116.744 133.940  1.00 11.07           N
ATOM   1709  CA  SER C  54     118.577 117.975 133.294  1.00 11.07           C
ATOM   1710  C   SER C  54     117.475 118.590 132.441  1.00 11.07           C
ATOM   1711  O   SER C  54     117.460 119.808 132.234  1.00 11.07           O
ATOM   1712  CB  SER C  54     119.819 117.708 132.443  1.00 11.07           C
ATOM   1713  OG  SER C  54     120.762 116.920 133.149  1.00 11.07           O
ATOM   1714  N   ALA C  55     116.547 117.770 131.940  1.00 10.98           N
ATOM   1715  CA  ALA C  55     115.455 118.300 131.131  1.00 10.98           C
ATOM   1716  C   ALA C  55     114.405 118.994 131.988  1.00 10.98           C
ATOM   1717  O   ALA C  55     113.665 119.848 131.487  1.00 10.98           O
ATOM   1718  CB  ALA C  55     114.816 117.180 130.311  1.00 10.98           C
ATOM   1719  N   ALA C  56     114.323 118.645 133.274  1.00 11.61           N
ATOM   1720  CA  ALA C  56     113.346 119.282 134.150  1.00 11.61           C
ATOM   1721  C   ALA C  56     113.842 120.628 134.662  1.00 11.61           C
ATOM   1722  O   ALA C  56     113.031 121.503 134.986  1.00 11.61           O
ATOM   1723  CB  ALA C  56     113.008 118.360 135.321  1.00 11.61           C
ATOM   1724  N   ILE C  57     115.161 120.814 134.743  1.00 11.37           N
ATOM   1725  CA  ILE C  57     115.702 122.087 135.207  1.00 11.37           C
ATOM   1726  C   ILE C  57     115.540 123.158 134.137  1.00 11.37           C
ATOM   1727  O   ILE C  57     115.164 124.299 134.432  1.00 11.37           O
ATOM   1728  CB  ILE C  57     117.174 121.920 135.626  1.00 11.37           C
ATOM   1729  CG1 ILE C  57     117.303 120.852 136.714  1.00 11.37           C
ATOM   1730  CG2 ILE C  57     117.747 123.245 136.109  1.00 11.37           C
ATOM   1731  CD1 ILE C  57     116.437 121.109 137.929  1.00 11.37           C
ATOM   1732  N   LEU C  58     115.816 122.811 132.877  1.00 11.74           N
ATOM   1733  CA  LEU C  58     115.668 123.778 131.796  1.00 11.74           C
ATOM   1734  C   LEU C  58     114.203 124.079 131.506  1.00 11.74           C
ATOM   1735  O   LEU C  58     113.883 125.161 131.000  1.00 11.74           O
ATOM   1736  CB  LEU C  58     116.363 123.267 130.534  1.00 11.74           C
ATOM   1737  CG  LEU C  58     117.834 122.870 130.681  1.00 11.74           C
ATOM   1738  CD1 LEU C  58     118.368 122.296 129.378  1.00 11.74           C
ATOM   1739  CD2 LEU C  58     118.669 124.059 131.129  1.00 11.74           C
ATOM   1740  N   GLU C  59     113.303 123.144 131.816  1.00 13.96           N
ATOM   1741  CA  GLU C  59     111.882 123.372 131.579  1.00 13.96           C
ATOM   1742  C   GLU C  59     111.260 124.219 132.683  1.00 13.96           C
ATOM   1743  O   GLU C  59     110.394 125.059 132.410  1.00 13.96           O
ATOM   1744  CB  GLU C  59     111.150 122.036 131.453  1.00 13.96           C
ATOM   1745  CG  GLU C  59     109.671 122.164 131.122  1.00 13.96           C
ATOM   1746  CD  GLU C  59     109.073 120.868 130.613  1.00 13.96           C
ATOM   1747  OE1 GLU C  59     109.790 120.109 129.929  1.00 13.96           O
ATOM   1748  OE2 GLU C  59     107.885 120.608 130.898  1.00 13.96           O
ATOM   1749  N   TYR C  60     111.688 124.016 133.931  1.00 14.09           N
ATOM   1750  CA  TYR C  60     111.139 124.798 135.034  1.00 14.09           C
ATOM   1751  C   TYR C  60     111.622 126.242 134.983  1.00 14.09           C
ATOM   1752  O   TYR C  60     110.872 127.166 135.321  1.00 14.09           O
ATOM   1753  CB  TYR C  60     111.510 124.153 136.370  1.00 14.09           C
ATOM   1754  CG  TYR C  60     111.049 124.938 137.578  1.00 14.09           C
ATOM   1755  CD1 TYR C  60     109.707 124.985 137.928  1.00 14.09           C
ATOM   1756  CD2 TYR C  60     111.958 125.631 138.367  1.00 14.09           C
ATOM   1757  CE1 TYR C  60     109.281 125.701 139.032  1.00 14.09           C
ATOM   1758  CE2 TYR C  60     111.541 126.349 139.473  1.00 14.09           C
ATOM   1759  CZ  TYR C  60     110.202 126.381 139.800  1.00 14.09           C
ATOM   1760  OH  TYR C  60     109.783 127.095 140.899  1.00 14.09           O
ATOM   1761  N   LEU C  61     112.871 126.458 134.564  1.00 12.31           N
ATOM   1762  CA  LEU C  61     113.390 127.818 134.466  1.00 12.31           C
ATOM   1763  C   LEU C  61     112.784 128.568 133.288  1.00 12.31           C
ATOM   1764  O   LEU C  61     112.659 129.797 133.335  1.00 12.31           O
ATOM   1765  CB  LEU C  61     114.914 127.793 134.352  1.00 12.31           C
ATOM   1766  CG  LEU C  61     115.684 127.404 135.616  1.00 12.31           C
ATOM   1767  CD1 LEU C  61     117.162 127.222 135.311  1.00 12.31           C
ATOM   1768  CD2 LEU C  61     115.482 128.444 136.708  1.00 12.31           C
ATOM   1769  N   THR C  62     112.403 127.853 132.227  1.00 12.44           N
ATOM   1770  CA  THR C  62     111.795 128.503 131.071  1.00 12.44           C
ATOM   1771  C   THR C  62     110.376 128.968 131.375  1.00 12.44           C
ATOM   1772  O   THR C  62     109.991 130.081 130.999  1.00 12.44           O
ATOM   1773  CB  THR C  62     111.798 127.555 129.871  1.00 12.44           C
ATOM   1774  OG1 THR C  62     113.122 127.049 129.663  1.00 12.44           O
ATOM   1775  CG2 THR C  62     111.337 128.282 128.616  1.00 12.44           C
ATOM   1776  N   ALA C  63     109.587 128.133 132.055  1.00 15.05           N
ATOM   1777  CA  ALA C  63     108.222 128.512 132.400  1.00 15.05           C
ATOM   1778  C   ALA C  63     108.171 129.558 133.504  1.00 15.05           C
ATOM   1779  O   ALA C  63     107.150 130.239 133.648  1.00 15.05           O
ATOM   1780  CB  ALA C  63     107.421 127.277 132.815  1.00 15.05           C
ATOM   1781  N   GLU C  64     109.244 129.701 134.286  1.00 15.98           N
ATOM   1782  CA  GLU C  64     109.252 130.699 135.351  1.00 15.98           C
ATOM   1783  C   GLU C  64     109.405 132.106 134.789  1.00 15.98           C
ATOM   1784  O   GLU C  64     108.800 133.055 135.302  1.00 15.98           O
ATOM   1785  CB  GLU C  64     110.370 130.393 136.347  1.00 15.98           C
ATOM   1786  CG  GLU C  64     110.105 130.901 137.755  1.00 15.98           C
ATOM   1787  CD  GLU C  64     109.031 130.105 138.470  1.00 15.98           C
ATOM   1788  OE1 GLU C  64     108.862 128.909 138.149  1.00 15.98           O
ATOM   1789  OE2 GLU C  64     108.356 130.674 139.353  1.00 15.98           O
ATOM   1790  N   VAL C  65     110.210 132.263 133.736  1.00 13.92           N
ATOM   1791  CA  VAL C  65     110.393 133.579 133.134  1.00 13.92           C
ATOM   1792  C   VAL C  65     109.185 133.951 132.284  1.00 13.92           C
ATOM   1793  O   VAL C  65     108.758 135.112 132.260  1.00 13.92           O
ATOM   1794  CB  VAL C  65     111.696 133.614 132.315  1.00 13.92           C
ATOM   1795  CG1 VAL C  65     111.954 135.015 131.780  1.00 13.92           C
ATOM   1796  CG2 VAL C  65     112.867 133.136 133.161  1.00 13.92           C
ATOM   1797  N   LEU C  66     108.610 132.975 131.577  1.00 15.67           N
ATOM   1798  CA  LEU C  66     107.447 133.243 130.741  1.00 15.67           C
ATOM   1799  C   LEU C  66     106.193 133.518 131.561  1.00 15.67           C
ATOM   1800  O   LEU C  66     105.254 134.132 131.045  1.00 15.67           O
ATOM   1801  CB  LEU C  66     107.199 132.069 129.791  1.00 15.67           C
ATOM   1802  CG  LEU C  66     108.149 131.952 128.598  1.00 15.67           C
ATOM   1803  CD1 LEU C  66     107.745 130.792 127.700  1.00 15.67           C
ATOM   1804  CD2 LEU C  66     108.192 133.255 127.812  1.00 15.67           C
ATOM   1805  N   GLU C  67     106.155 133.078 132.820  1.00 18.87           N
ATOM   1806  CA  GLU C  67     104.986 133.330 133.657  1.00 18.87           C
ATOM   1807  C   GLU C  67     104.920 134.793 134.079  1.00 18.87           C
ATOM   1808  O   GLU C  67     103.859 135.424 134.004  1.00 18.87           O
ATOM   1809  CB  GLU C  67     105.011 132.414 134.881  1.00 18.87           C
ATOM   1810  CG  GLU C  67     103.957 132.743 135.925  1.00 18.87           C
ATOM   1811  CD  GLU C  67     104.123 131.933 137.196  1.00 18.87           C
ATOM   1812  OE1 GLU C  67     104.421 130.724 137.098  1.00 18.87           O
ATOM   1813  OE2 GLU C  67     103.957 132.506 138.294  1.00 18.87           O
ATOM   1814  N   LEU C  68     106.048 135.350 134.527  1.00 17.84           N
ATOM   1815  CA  LEU C  68     106.067 136.750 134.934  1.00 17.84           C
ATOM   1816  C   LEU C  68     106.002 137.686 133.734  1.00 17.84           C
ATOM   1817  O   LEU C  68     105.488 138.804 133.849  1.00 17.84           O
ATOM   1818  CB  LEU C  68     107.316 137.040 135.766  1.00 17.84           C
ATOM   1819  CG  LEU C  68     107.539 136.158 136.996  1.00 17.84           C
ATOM   1820  CD1 LEU C  68     108.729 136.653 137.802  1.00 17.84           C
ATOM   1821  CD2 LEU C  68     106.286 136.111 137.858  1.00 17.84           C
ATOM   1822  N   ALA C  69     106.515 137.251 132.581  1.00 19.46           N
ATOM   1823  CA  ALA C  69     106.476 138.088 131.388  1.00 19.46           C
ATOM   1824  C   ALA C  69     105.101 138.089 130.733  1.00 19.46           C
ATOM   1825  O   ALA C  69     104.705 139.097 130.137  1.00 19.46           O
ATOM   1826  CB  ALA C  69     107.533 137.625 130.385  1.00 19.46           C
ATOM   1827  N   GLY C  70     104.363 136.980 130.831  1.00 22.82           N
ATOM   1828  CA  GLY C  70     103.041 136.925 130.235  1.00 22.82           C
ATOM   1829  C   GLY C  70     101.996 137.711 130.995  1.00 22.82           C
ATOM   1830  O   GLY C  70     101.033 138.201 130.397  1.00 22.82           O
ATOM   1831  N   ASN C  71     102.161 137.845 132.312  1.00 23.53           N
ATOM   1832  CA  ASN C  71     101.201 138.602 133.107  1.00 23.53           C
ATOM   1833  C   ASN C  71     101.368 140.103 132.907  1.00 23.53           C
ATOM   1834  O   ASN C  71     100.378 140.844 132.898  1.00 23.53           O
ATOM   1835  CB  ASN C  71     101.343 138.242 134.586  1.00 23.53           C
ATOM   1836  CG  ASN C  71     101.030 136.785 134.864  1.00 23.53           C
ATOM   1837  OD1 ASN C  71     100.334 136.128 134.089  1.00 23.53           O
ATOM   1838  ND2 ASN C  71     101.544 136.271 135.975  1.00 23.53           N
ATOM   1839  N   ALA C  72     102.608 140.569 132.746  1.00 25.28           N
ATOM   1840  CA  ALA C  72     102.845 141.990 132.526  1.00 25.28           C
ATOM   1841  C   ALA C  72     102.510 142.412 131.102  1.00 25.28           C
ATOM   1842  O   ALA C  72     102.190 143.583 130.868  1.00 25.28           O
ATOM   1843  CB  ALA C  72     104.300 142.338 132.847  1.00 25.28           C
ATOM   1844  N   SER C  73     102.575 141.484 130.146  1.00 27.61           N
ATOM   1845  CA  SER C  73     102.263 141.806 128.759  1.00 27.61           C
ATOM   1846  C   SER C  73     100.767 141.936 128.508  1.00 27.61           C
ATOM   1847  O   SER C  73     100.371 142.569 127.523  1.00 27.61           O
ATOM   1848  CB  SER C  73     102.849 140.742 127.828  1.00 27.61           C
ATOM   1849  OG  SER C  73     102.437 140.953 126.489  1.00 27.61           O
ATOM   1850  N   LYS C  74      99.931 141.356 129.370  1.00 31.05           N
ATOM   1851  CA  LYS C  74      98.485 141.436 129.203  1.00 31.05           C
ATOM   1852  C   LYS C  74      97.911 142.783 129.622  1.00 31.05           C
ATOM   1853  O   LYS C  74      96.747 143.062 129.315  1.00 31.05           O
ATOM   1854  CB  LYS C  74      97.802 140.321 129.999  1.00 31.05           C
ATOM   1855  CG  LYS C  74      97.756 138.984 129.278  1.00 31.05           C
ATOM   1856  CD  LYS C  74      96.892 137.983 130.026  1.00 31.05           C
ATOM   1857  CE  LYS C  74      97.584 137.487 131.285  1.00 31.05           C
ATOM   1858  NZ  LYS C  74      97.028 136.186 131.747  1.00 31.05           N
ATOM   1859  N   ASP C  75      98.688 143.618 130.310  1.00 33.17           N
ATOM   1860  CA  ASP C  75      98.208 144.921 130.749  1.00 33.17           C
ATOM   1861  C   ASP C  75      98.488 146.030 129.745  1.00 33.17           C
ATOM   1862  O   ASP C  75      97.888 147.106 129.850  1.00 33.17           O
ATOM   1863  CB  ASP C  75      98.837 145.290 132.097  1.00 33.17           C
ATOM   1864  CG  ASP C  75      98.291 144.457 133.241  1.00 33.17           C
ATOM   1865  OD1 ASP C  75      97.123 144.023 133.158  1.00 33.17           O
ATOM   1866  OD2 ASP C  75      99.031 144.236 134.223  1.00 33.17           O
ATOM   1867  N   LEU C  76      99.377 145.798 128.779  1.00 32.93           N
ATOM   1868  CA  LEU C  76      99.725 146.792 127.770  1.00 32.93           C
ATOM   1869  C   LEU C  76      99.005 146.550 126.447  1.00 32.93           C
ATOM   1870  O   LEU C  76      99.557 146.850 125.382  1.00 32.93           O
ATOM   1871  CB  LEU C  76     101.238 146.820 127.555  1.00 32.93           C
ATOM   1872  CG  LEU C  76     102.013 147.876 128.345  1.00 32.93           C
ATOM   1873  CD1 LEU C  76     102.160 147.459 129.801  1.00 32.93           C
ATOM   1874  CD2 LEU C  76     103.374 148.128 127.715  1.00 32.93           C
ATOM   1875  N   LYS C  77      97.777 146.022 126.506  1.00 35.81           N
ATOM   1876  CA  LYS C  77      96.930 145.700 125.356  1.00 35.81           C
ATOM   1877  C   LYS C  77      97.710 145.156 124.163  1.00 35.81           C
ATOM   1878  O   LYS C  77      97.431 145.511 123.013  1.00 35.81           O
ATOM   1879  CB  LYS C  77      96.097 146.922 124.939  1.00 35.81           C
ATOM   1880  CG  LYS C  77      96.879 148.166 124.529  1.00 35.81           C
ATOM   1881  CD  LYS C  77      95.948 149.292 124.115  1.00 35.81           C
ATOM   1882  CE  LYS C  77      95.220 149.875 125.315  1.00 35.81           C
ATOM   1883  NZ  LYS C  77      96.162 150.494 126.288  1.00 35.81           N
ATOM   1884  N   VAL C  78      98.679 144.280 124.424  1.00 35.79           N
ATOM   1885  CA  VAL C  78      99.478 143.656 123.378  1.00 35.79           C
ATOM   1886  C   VAL C  78      99.407 142.146 123.542  1.00 35.79           C
ATOM   1887  O   VAL C  78      99.293 141.626 124.657  1.00 35.79           O
ATOM   1888  CB  VAL C  78     100.945 144.139 123.401  1.00 35.79           C
ATOM   1889  CG1 VAL C  78     101.060 145.518 122.771  1.00 35.79           C
ATOM   1890  CG2 VAL C  78     101.479 144.149 124.825  1.00 35.79           C
ATOM   1891  N   LYS C  79      99.476 141.438 122.415  1.00 41.88           N
ATOM   1892  CA  LYS C  79      99.404 139.982 122.395  1.00 41.88           C
ATOM   1893  C   LYS C  79     100.778 139.329 122.318  1.00 41.88           C
ATOM   1894  O   LYS C  79     101.087 138.438 123.115  1.00 41.88           O
ATOM   1895  CB  LYS C  79      98.538 139.517 121.217  1.00 41.88           C
ATOM   1896  CG  LYS C  79      97.968 138.118 121.381  1.00 41.88           C
ATOM   1897  CD  LYS C  79      98.640 137.134 120.436  1.00 41.88           C
ATOM   1898  CE  LYS C  79      97.997 135.759 120.522  1.00 41.88           C
ATOM   1899  NZ  LYS C  79      98.660 134.778 119.619  1.00 41.88           N
ATOM   1900  N   ARG C  80     101.611 139.753 121.371  1.00 38.52           N
ATOM   1901  CA  ARG C  80     102.943 139.185 121.221  1.00 38.52           C
ATOM   1902  C   ARG C  80     103.849 139.644 122.356  1.00 38.52           C
ATOM   1903  O   ARG C  80     103.707 140.755 122.876  1.00 38.52           O
ATOM   1904  CB  ARG C  80     103.546 139.585 119.875  1.00 38.52           C
ATOM   1905  CG  ARG C  80     102.900 138.906 118.678  1.00 38.52           C
ATOM   1906  CD  ARG C  80     103.905 138.685 117.559  1.00 38.52           C
ATOM   1907  NE  ARG C  80     104.155 139.905 116.798  1.00 38.52           N
ATOM   1908  CZ  ARG C  80     103.464 140.270 115.723  1.00 38.52           C
ATOM   1909  NH1 ARG C  80     102.475 139.508 115.278  1.00 38.52           N
ATOM   1910  NH2 ARG C  80     103.762 141.398 115.092  1.00 38.52           N
ATOM   1911  N   ILE C  81     104.784 138.779 122.739  1.00 23.58           N
ATOM   1912  CA  ILE C  81     105.715 139.084 123.820  1.00 23.58           C
ATOM   1913  C   ILE C  81     106.839 139.954 123.270  1.00 23.58           C
ATOM   1914  O   ILE C  81     107.586 139.533 122.380  1.00 23.58           O
ATOM   1915  CB  ILE C  81     106.269 137.800 124.454  1.00 23.58           C
ATOM   1916  CG1 ILE C  81     105.161 137.055 125.202  1.00 23.58           C
ATOM   1917  CG2 ILE C  81     107.423 138.122 125.391  1.00 23.58           C
ATOM   1918  CD1 ILE C  81     105.618 135.760 125.837  1.00 23.58           C
ATOM   1919  N   THR C  82     106.960 141.175 123.803  1.00 19.04           N
ATOM   1920  CA  THR C  82     107.983 142.124 123.399  1.00 19.04           C
ATOM   1921  C   THR C  82     109.235 141.959 124.254  1.00 19.04           C
ATOM   1922  O   THR C  82     109.151 141.548 125.415  1.00 19.04           O
ATOM   1923  CB  THR C  82     107.470 143.562 123.525  1.00 19.04           C
ATOM   1924  OG1 THR C  82     107.199 143.855 124.902  1.00 19.04           O
ATOM   1925  CG2 THR C  82     106.197 143.745 122.713  1.00 19.04           C
ATOM   1926  N   PRO C  83     110.414 142.264 123.704  1.00 15.77           N
ATOM   1927  CA  PRO C  83     111.643 142.162 124.508  1.00 15.77           C
ATOM   1928  C   PRO C  83     111.676 143.110 125.694  1.00 15.77           C
ATOM   1929  O   PRO C  83     112.466 142.889 126.620  1.00 15.77           O
ATOM   1930  CB  PRO C  83     112.753 142.491 123.499  1.00 15.77           C
ATOM   1931  CG  PRO C  83     112.146 142.233 122.159  1.00 15.77           C
ATOM   1932  CD  PRO C  83     110.699 142.590 122.297  1.00 15.77           C
ATOM   1933  N   ARG C  84     110.848 144.157 125.697  1.00 16.63           N
ATOM   1934  CA  ARG C  84     110.822 145.076 126.831  1.00 16.63           C
ATOM   1935  C   ARG C  84     110.218 144.415 128.064  1.00 16.63           C
ATOM   1936  O   ARG C  84     110.722 144.590 129.180  1.00 16.63           O
ATOM   1937  CB  ARG C  84     110.047 146.341 126.461  1.00 16.63           C
ATOM   1938  CG  ARG C  84     109.531 147.133 127.652  1.00 16.63           C
ATOM   1939  CD  ARG C  84     110.653 147.896 128.338  1.00 16.63           C
ATOM   1940  NE  ARG C  84     110.159 149.066 129.058  1.00 16.63           N
ATOM   1941  CZ  ARG C  84     110.821 149.677 130.035  1.00 16.63           C
ATOM   1942  NH1 ARG C  84     112.010 149.229 130.414  1.00 16.63           N
ATOM   1943  NH2 ARG C  84     110.294 150.736 130.635  1.00 16.63           N
ATOM   1944  N   HIS C  85     109.141 143.646 127.883  1.00 19.43           N
ATOM   1945  CA  HIS C  85     108.508 142.970 129.010  1.00 19.43           C
ATOM   1946  C   HIS C  85     109.382 141.867 129.592  1.00 19.43           C
ATOM   1947  O   HIS C  85     109.219 141.521 130.767  1.00 19.43           O
ATOM   1948  CB  HIS C  85     107.156 142.394 128.586  1.00 19.43           C
ATOM   1949  CG  HIS C  85     106.229 143.405 127.987  1.00 19.43           C
ATOM   1950  ND1 HIS C  85     105.307 143.087 127.014  1.00 19.43           N
ATOM   1951  CD2 HIS C  85     106.083 144.730 128.225  1.00 19.43           C
ATOM   1952  CE1 HIS C  85     104.632 144.171 126.678  1.00 19.43           C
ATOM   1953  NE2 HIS C  85     105.083 145.183 127.397  1.00 19.43           N
ATOM   1954  N   LEU C  86     110.303 141.310 128.802  1.00 15.85           N
ATOM   1955  CA  LEU C  86     111.177 140.260 129.315  1.00 15.85           C
ATOM   1956  C   LEU C  86     112.200 140.811 130.300  1.00 15.85           C
ATOM   1957  O   LEU C  86     112.658 140.082 131.188  1.00 15.85           O
ATOM   1958  CB  LEU C  86     111.882 139.551 128.159  1.00 15.85           C
ATOM   1959  CG  LEU C  86     111.014 138.631 127.299  1.00 15.85           C
ATOM   1960  CD1 LEU C  86     111.745 138.242 126.023  1.00 15.85           C
ATOM   1961  CD2 LEU C  86     110.602 137.395 128.084  1.00 15.85           C
ATOM   1962  N   GLN C  87     112.569 142.086 130.164  1.00 16.04           N
ATOM   1963  CA  GLN C  87     113.529 142.684 131.085  1.00 16.04           C
ATOM   1964  C   GLN C  87     112.881 143.025 132.422  1.00 16.04           C
ATOM   1965  O   GLN C  87     113.498 142.842 133.478  1.00 16.04           O
ATOM   1966  CB  GLN C  87     114.150 143.933 130.457  1.00 16.04           C
ATOM   1967  CG  GLN C  87     115.043 144.727 131.396  1.00 16.04           C
ATOM   1968  CD  GLN C  87     116.503 144.331 131.288  1.00 16.04           C
ATOM   1969  OE1 GLN C  87     116.832 143.273 130.751  1.00 16.04           O
ATOM   1970  NE2 GLN C  87     117.386 145.180 131.799  1.00 16.04           N
ATOM   1971  N   LEU C  88     111.640 143.517 132.397  1.00 16.49           N
ATOM   1972  CA  LEU C  88     110.955 143.861 133.639  1.00 16.49           C
ATOM   1973  C   LEU C  88     110.611 142.622 134.456  1.00 16.49           C
ATOM   1974  O   LEU C  88     110.540 142.696 135.688  1.00 16.49           O
ATOM   1975  CB  LEU C  88     109.689 144.663 133.336  1.00 16.49           C
ATOM   1976  CG  LEU C  88     109.846 145.833 132.362  1.00 16.49           C
ATOM   1977  CD1 LEU C  88     108.486 146.361 131.933  1.00 16.49           C
ATOM   1978  CD2 LEU C  88     110.685 146.938 132.984  1.00 16.49           C
ATOM   1979  N   ALA C  89     110.395 141.483 133.796  1.00 16.02           N
ATOM   1980  CA  ALA C  89     110.084 140.250 134.506  1.00 16.02           C
ATOM   1981  C   ALA C  89     111.303 139.637 135.183  1.00 16.02           C
ATOM   1982  O   ALA C  89     111.142 138.857 136.128  1.00 16.02           O
ATOM   1983  CB  ALA C  89     109.463 139.231 133.548  1.00 16.02           C
ATOM   1984  N   ILE C  90     112.507 139.968 134.726  1.00 14.92           N
ATOM   1985  CA  ILE C  90     113.728 139.434 135.323  1.00 14.92           C
ATOM   1986  C   ILE C  90     114.348 140.428 136.295  1.00 14.92           C
ATOM   1987  O   ILE C  90     114.660 140.085 137.438  1.00 14.92           O
ATOM   1988  CB  ILE C  90     114.724 139.032 134.215  1.00 14.92           C
ATOM   1989  CG1 ILE C  90     114.196 137.826 133.436  1.00 14.92           C
ATOM   1990  CG2 ILE C  90     116.092 138.730 134.808  1.00 14.92           C
ATOM   1991  CD1 ILE C  90     114.840 137.645 132.079  1.00 14.92           C
ATOM   1992  N   ARG C  91     114.537 141.675 135.856  1.00 15.57           N
ATOM   1993  CA  ARG C  91     115.120 142.690 136.725  1.00 15.57           C
ATOM   1994  C   ARG C  91     114.177 143.105 137.847  1.00 15.57           C
ATOM   1995  O   ARG C  91     114.647 143.519 138.912  1.00 15.57           O
ATOM   1996  CB  ARG C  91     115.523 143.917 135.904  1.00 15.57           C
ATOM   1997  CG  ARG C  91     116.530 143.625 134.802  1.00 15.57           C
ATOM   1998  CD  ARG C  91     117.738 142.877 135.340  1.00 15.57           C
ATOM   1999  NE  ARG C  91     118.409 142.102 134.301  1.00 15.57           N
ATOM   2000  CZ  ARG C  91     119.161 141.032 134.536  1.00 15.57           C
ATOM   2001  NH1 ARG C  91     119.340 140.606 135.778  1.00 15.57           N
ATOM   2002  NH2 ARG C  91     119.734 140.387 133.529  1.00 15.57           N
ATOM   2003  N   GLY C  92     112.863 143.003 137.635  1.00 16.42           N
ATOM   2004  CA  GLY C  92     111.923 143.364 138.681  1.00 16.42           C
ATOM   2005  C   GLY C  92     111.899 142.379 139.831  1.00 16.42           C
ATOM   2006  O   GLY C  92     111.621 142.760 140.972  1.00 16.42           O
ATOM   2007  N   ASP C  93     112.186 141.110 139.556  1.00 17.99           N
ATOM   2008  CA  ASP C  93     112.214 140.080 140.584  1.00 17.99           C
ATOM   2009  C   ASP C  93     113.595 140.030 141.224  1.00 17.99           C
ATOM   2010  O   ASP C  93     114.612 140.047 140.524  1.00 17.99           O
ATOM   2011  CB  ASP C  93     111.852 138.717 139.993  1.00 17.99           C
ATOM   2012  CG  ASP C  93     111.466 137.705 141.053  1.00 17.99           C
ATOM   2013  OD1 ASP C  93     111.307 136.514 140.710  1.00 17.99           O
ATOM   2014  OD2 ASP C  93     111.321 138.099 142.229  1.00 17.99           O
ATOM   2015  N   GLU C  94     113.626 139.969 142.558  1.00 20.45           N
ATOM   2016  CA  GLU C  94     114.902 139.930 143.264  1.00 20.45           C
ATOM   2017  C   GLU C  94     115.588 138.578 143.115  1.00 20.45           C
ATOM   2018  O   GLU C  94     116.812 138.522 142.947  1.00 20.45           O
ATOM   2019  CB  GLU C  94     114.694 140.261 144.742  1.00 20.45           C
ATOM   2020  CG  GLU C  94     115.983 140.382 145.539  1.00 20.45           C
ATOM   2021  CD  GLU C  94     116.781 141.618 145.174  1.00 20.45           C
ATOM   2022  OE1 GLU C  94     116.164 142.633 144.786  1.00 20.45           O
ATOM   2023  OE2 GLU C  94     118.025 141.575 145.275  1.00 20.45           O
ATOM   2024  N   GLU C  95     114.826 137.485 143.174  1.00 17.83           N
ATOM   2025  CA  GLU C  95     115.415 136.157 143.046  1.00 17.83           C
ATOM   2026  C   GLU C  95     115.872 135.867 141.622  1.00 17.83           C
ATOM   2027  O   GLU C  95     116.834 135.116 141.427  1.00 17.83           O
ATOM   2028  CB  GLU C  95     114.416 135.093 143.504  1.00 17.83           C
ATOM   2029  CG  GLU C  95     114.446 134.817 144.998  1.00 17.83           C
ATOM   2030  CD  GLU C  95     113.058 134.692 145.595  1.00 17.83           C
ATOM   2031  OE1 GLU C  95     112.110 134.386 144.842  1.00 17.83           O
ATOM   2032  OE2 GLU C  95     112.914 134.900 146.819  1.00 17.83           O
ATOM   2033  N   LEU C  96     115.205 136.444 140.625  1.00 15.09           N
ATOM   2034  CA  LEU C  96     115.569 136.237 139.230  1.00 15.09           C
ATOM   2035  C   LEU C  96     116.635 137.207 138.739  1.00 15.09           C
ATOM   2036  O   LEU C  96     117.086 137.079 137.596  1.00 15.09           O
ATOM   2037  CB  LEU C  96     114.328 136.351 138.338  1.00 15.09           C
ATOM   2038  CG  LEU C  96     113.408 135.130 138.294  1.00 15.09           C
ATOM   2039  CD1 LEU C  96     112.238 135.373 137.354  1.00 15.09           C
ATOM   2040  CD2 LEU C  96     114.184 133.890 137.879  1.00 15.09           C
ATOM   2041  N   ASP C  97     117.047 138.169 139.568  1.00 15.87           N
ATOM   2042  CA  ASP C  97     118.068 139.122 139.149  1.00 15.87           C
ATOM   2043  C   ASP C  97     119.472 138.597 139.425  1.00 15.87           C
ATOM   2044  O   ASP C  97     120.386 138.808 138.620  1.00 15.87           O
ATOM   2045  CB  ASP C  97     117.853 140.464 139.850  1.00 15.87           C
ATOM   2046  CG  ASP C  97     118.936 141.473 139.523  1.00 15.87           C
ATOM   2047  OD1 ASP C  97     119.302 141.589 138.335  1.00 15.87           O
ATOM   2048  OD2 ASP C  97     119.421 142.150 140.454  1.00 15.87           O
ATOM   2049  N   SER C  98     119.662 137.910 140.554  1.00 14.93           N
ATOM   2050  CA  SER C  98     120.981 137.379 140.879  1.00 14.93           C
ATOM   2051  C   SER C  98     121.324 136.163 140.028  1.00 14.93           C
ATOM   2052  O   SER C  98     122.505 135.904 139.768  1.00 14.93           O
ATOM   2053  CB  SER C  98     121.054 137.023 142.364  1.00 14.93           C
ATOM   2054  OG  SER C  98     122.292 136.410 142.683  1.00 14.93           O
ATOM   2055  N   LEU C  99     120.315 135.410 139.587  1.00 12.61           N
ATOM   2056  CA  LEU C  99     120.572 134.231 138.766  1.00 12.61           C
ATOM   2057  C   LEU C  99     120.890 134.611 137.325  1.00 12.61           C
ATOM   2058  O   LEU C  99     121.863 134.111 136.750  1.00 12.61           O
ATOM   2059  CB  LEU C  99     119.372 133.285 138.816  1.00 12.61           C
ATOM   2060  CG  LEU C  99     119.513 131.970 138.046  1.00 12.61           C
ATOM   2061  CD1 LEU C  99     120.453 131.021 138.773  1.00 12.61           C
ATOM   2062  CD2 LEU C  99     118.153 131.325 137.831  1.00 12.61           C
ATOM   2063  N   ILE C 100     120.088 135.487 136.730  1.00 12.06           N
ATOM   2064  CA  ILE C 100     120.292 135.931 135.353  1.00 12.06           C
ATOM   2065  C   ILE C 100     121.058 137.247 135.435  1.00 12.06           C
ATOM   2066  O   ILE C 100     120.477 138.328 135.549  1.00 12.06           O
ATOM   2067  CB  ILE C 100     118.973 136.072 134.596  1.00 12.06           C
ATOM   2068  CG1 ILE C 100     118.103 134.830 134.804  1.00 12.06           C
ATOM   2069  CG2 ILE C 100     119.230 136.304 133.114  1.00 12.06           C
ATOM   2070  CD1 ILE C 100     116.713 134.952 134.220  1.00 12.06           C
ATOM   2071  N   LYS C 101     122.385 137.154 135.375  1.00 12.00           N
ATOM   2072  CA  LYS C 101     123.267 138.317 135.446  1.00 12.00           C
ATOM   2073  C   LYS C 101     123.778 138.729 134.072  1.00 12.00           C
ATOM   2074  O   LYS C 101     124.938 139.122 133.922  1.00 12.00           O
ATOM   2075  CB  LYS C 101     124.432 138.036 136.390  1.00 12.00           C
ATOM   2076  CG  LYS C 101     124.131 138.324 137.852  1.00 12.00           C
ATOM   2077  CD  LYS C 101     123.631 139.748 138.046  1.00 12.00           C
ATOM   2078  CE  LYS C 101     123.391 140.054 139.516  1.00 12.00           C
ATOM   2079  NZ  LYS C 101     122.730 141.373 139.706  1.00 12.00           N
ATOM   2080  N   ALA C 102     122.930 138.644 133.048  1.00  9.35           N
ATOM   2081  CA  ALA C 102     123.330 139.010 131.696  1.00  9.35           C
ATOM   2082  C   ALA C 102     122.753 140.365 131.308  1.00  9.35           C
ATOM   2083  O   ALA C 102     122.506 141.212 132.172  1.00  9.35           O
ATOM   2084  CB  ALA C 102     122.889 137.938 130.698  1.00  9.35           C
ATOM   2085  N   THR C 103     122.534 140.576 130.012  1.00  8.27           N
ATOM   2086  CA  THR C 103     121.992 141.838 129.517  1.00  8.27           C
ATOM   2087  C   THR C 103     121.107 141.548 128.315  1.00  8.27           C
ATOM   2088  O   THR C 103     121.570 140.964 127.331  1.00  8.27           O
ATOM   2089  CB  THR C 103     123.111 142.813 129.138  1.00  8.27           C
ATOM   2090  OG1 THR C 103     123.817 143.221 130.317  1.00  8.27           O
ATOM   2091  CG2 THR C 103     122.537 144.042 128.447  1.00  8.27           C
ATOM   2092  N   ILE C 104     119.845 141.958 128.395  1.00 10.08           N
ATOM   2093  CA  ILE C 104     118.898 141.750 127.305  1.00 10.08           C
ATOM   2094  C   ILE C 104     119.035 142.897 126.312  1.00 10.08           C
ATOM   2095  O   ILE C 104     118.854 144.066 126.669  1.00 10.08           O
ATOM   2096  CB  ILE C 104     117.460 141.642 127.832  1.00 10.08           C
ATOM   2097  CG1 ILE C 104     117.289 140.365 128.657  1.00 10.08           C
ATOM   2098  CG2 ILE C 104     116.467 141.669 126.678  1.00 10.08           C
ATOM   2099  CD1 ILE C 104     115.902 140.194 129.238  1.00 10.08           C
ATOM   2100  N   ALA C 105     119.355 142.565 125.065  1.00 10.61           N
ATOM   2101  CA  ALA C 105     119.512 143.579 124.030  1.00 10.61           C
ATOM   2102  C   ALA C 105     118.145 144.108 123.611  1.00 10.61           C
ATOM   2103  O   ALA C 105     117.279 143.340 123.180  1.00 10.61           O
ATOM   2104  CB  ALA C 105     120.257 143.000 122.830  1.00 10.61           C
ATOM   2105  N   GLY C 106     117.953 145.418 123.737  1.00 12.97           N
ATOM   2106  CA  GLY C 106     116.694 146.035 123.368  1.00 12.97           C
ATOM   2107  C   GLY C 106     115.602 145.820 124.394  1.00 12.97           C
ATOM   2108  O   GLY C 106     114.514 145.339 124.063  1.00 12.97           O
ATOM   2109  N   GLY C 107     115.881 146.172 125.647  1.00 14.92           N
ATOM   2110  CA  GLY C 107     114.911 146.010 126.711  1.00 14.92           C
ATOM   2111  C   GLY C 107     114.924 147.150 127.708  1.00 14.92           C
ATOM   2112  O   GLY C 107     113.942 147.369 128.424  1.00 14.92           O
ATOM   2113  N   GLY C 108     116.032 147.884 127.762  1.00 17.94           N
ATOM   2114  CA  GLY C 108     116.147 148.995 128.684  1.00 17.94           C
ATOM   2115  C   GLY C 108     116.353 148.537 130.117  1.00 17.94           C
ATOM   2116  O   GLY C 108     116.721 147.391 130.399  1.00 17.94           O
ATOM   2117  N   VAL C 109     116.108 149.465 131.041  1.00 20.23           N
ATOM   2118  CA  VAL C 109     116.250 149.193 132.466  1.00 20.23           C
ATOM   2119  C   VAL C 109     114.925 149.466 133.165  1.00 20.23           C
ATOM   2120  O   VAL C 109     113.927 149.804 132.520  1.00 20.23           O
ATOM   2121  CB  VAL C 109     117.384 150.030 133.086  1.00 20.23           C
ATOM   2122  CG1 VAL C 109     118.722 149.649 132.472  1.00 20.23           C
ATOM   2123  CG2 VAL C 109     117.108 151.515 132.902  1.00 20.23           C
ATOM   2124  N   ILE C 110     114.909 149.321 134.483  1.00 23.66           N
ATOM   2125  CA  ILE C 110     113.693 149.568 135.260  1.00 23.66           C
ATOM   2126  C   ILE C 110     113.509 151.074 135.418  1.00 23.66           C
ATOM   2127  O   ILE C 110     114.449 151.762 135.848  1.00 23.66           O
ATOM   2128  CB  ILE C 110     113.774 148.878 136.618  1.00 23.66           C
ATOM   2129  CG1 ILE C 110     114.086 147.390 136.442  1.00 23.66           C
ATOM   2130  CG2 ILE C 110     112.477 149.072 137.392  1.00 23.66           C
ATOM   2131  CD1 ILE C 110     112.892 146.555 136.028  1.00 23.66           C
ATOM   2132  N   PRO C 111     112.337 151.621 135.082  1.00 25.49           N
ATOM   2133  CA  PRO C 111     112.125 153.068 135.236  1.00 25.49           C
ATOM   2134  C   PRO C 111     112.146 153.506 136.691  1.00 25.49           C
ATOM   2135  O   PRO C 111     111.118 153.471 137.375  1.00 25.49           O
ATOM   2136  CB  PRO C 111     110.744 153.293 134.602  1.00 25.49           C
ATOM   2137  CG  PRO C 111     110.493 152.079 133.760  1.00 25.49           C
ATOM   2138  CD  PRO C 111     111.181 150.955 134.462  1.00 25.49           C
ATOM   2139  N   HIS C 112     113.314 153.920 137.174  1.00 28.63           N
ATOM   2140  CA  HIS C 112     113.481 154.374 138.546  1.00 28.63           C
ATOM   2141  C   HIS C 112     113.664 155.885 138.579  1.00 28.63           C
ATOM   2142  O   HIS C 112     114.444 156.445 137.802  1.00 28.63           O
ATOM   2143  CB  HIS C 112     114.678 153.689 139.207  1.00 28.63           C
ATOM   2144  CG  HIS C 112     114.411 152.277 139.626  1.00 28.63           C
ATOM   2145  ND1 HIS C 112     115.321 151.259 139.433  1.00 28.63           N
ATOM   2146  CD2 HIS C 112     113.338 151.713 140.228  1.00 28.63           C
ATOM   2147  CE1 HIS C 112     114.819 150.129 139.899  1.00 28.63           C
ATOM   2148  NE2 HIS C 112     113.616 150.377 140.386  1.00 28.63           N
ATOM   2149  N   ILE C 113     112.942 156.540 139.482  1.00 31.75           N
ATOM   2150  CA  ILE C 113     113.020 157.988 139.621  1.00 31.75           C
ATOM   2151  C   ILE C 113     112.760 158.394 141.066  1.00 31.75           C
ATOM   2152  O   ILE C 113     113.637 158.939 141.735  1.00 31.75           O
ATOM   2153  CB  ILE C 113     112.036 158.692 138.671  1.00 31.75           C
ATOM   2154  CG1 ILE C 113     112.170 160.211 138.795  1.00 31.75           C
ATOM   2155  CG2 ILE C 113     110.610 158.252 138.961  1.00 31.75           C
ATOM   2156  CD1 ILE C 113     111.748 160.964 137.553  1.00 31.75           C
TER
ATOM   2157  N   ARG D  33     120.974 121.006 110.867  1.00 49.35           N
ATOM   2158  CA  ARG D  33     122.143 121.871 110.777  1.00 49.35           C
ATOM   2159  C   ARG D  33     122.187 122.855 111.942  1.00 49.35           C
ATOM   2160  O   ARG D  33     123.174 122.921 112.674  1.00 49.35           O
ATOM   2161  CB  ARG D  33     122.150 122.628 109.448  1.00 49.35           C
ATOM   2162  CG  ARG D  33     123.406 123.450 109.208  1.00 49.35           C
ATOM   2163  CD  ARG D  33     123.245 124.364 108.005  1.00 49.35           C
ATOM   2164  NE  ARG D  33     122.632 123.675 106.873  1.00 49.35           N
ATOM   2165  CZ  ARG D  33     122.282 124.269 105.737  1.00 49.35           C
ATOM   2166  NH1 ARG D  33     122.483 125.570 105.577  1.00 49.35           N
ATOM   2167  NH2 ARG D  33     121.729 123.562 104.760  1.00 49.35           N
ATOM   2168  N   LYS D  34     121.110 123.619 112.106  1.00 44.51           N
ATOM   2169  CA  LYS D  34     120.996 124.611 113.173  1.00 44.51           C
ATOM   2170  C   LYS D  34     120.202 123.987 114.315  1.00 44.51           C
ATOM   2171  O   LYS D  34     118.968 123.993 114.304  1.00 44.51           O
ATOM   2172  CB  LYS D  34     120.336 125.887 112.660  1.00 44.51           C
ATOM   2173  CG  LYS D  34     120.413 127.058 113.626  1.00 44.51           C
ATOM   2174  CD  LYS D  34     119.058 127.350 114.251  1.00 44.51           C
ATOM   2175  CE  LYS D  34     118.091 127.929 113.232  1.00 44.51           C
ATOM   2176  NZ  LYS D  34     116.763 128.230 113.835  1.00 44.51           N
ATOM   2177  N   GLU D  35     120.914 123.447 115.301  1.00 32.15           N
ATOM   2178  CA  GLU D  35     120.293 122.807 116.455  1.00 32.15           C
ATOM   2179  C   GLU D  35     120.001 123.871 117.507  1.00 32.15           C
ATOM   2180  O   GLU D  35     120.906 124.312 118.223  1.00 32.15           O
ATOM   2181  CB  GLU D  35     121.195 121.711 117.015  1.00 32.15           C
ATOM   2182  CG  GLU D  35     120.917 120.329 116.446  1.00 32.15           C
ATOM   2183  CD  GLU D  35     121.782 119.254 117.075  1.00 32.15           C
ATOM   2184  OE1 GLU D  35     122.462 119.549 118.081  1.00 32.15           O
ATOM   2185  OE2 GLU D  35     121.781 118.115 116.564  1.00 32.15           O
ATOM   2186  N   SER D  36     118.737 124.281 117.602  1.00 25.01           N
ATOM   2187  CA  SER D  36     118.310 125.285 118.565  1.00 25.01           C
ATOM   2188  C   SER D  36     117.039 124.799 119.250  1.00 25.01           C
ATOM   2189  O   SER D  36     116.496 123.739 118.923  1.00 25.01           O
ATOM   2190  CB  SER D  36     118.094 126.645 117.891  1.00 25.01           C
ATOM   2191  OG  SER D  36     117.594 127.598 118.813  1.00 25.01           O
ATOM   2192  N   TYR D  37     116.563 125.588 120.212  1.00 18.15           N
ATOM   2193  CA  TYR D  37     115.347 125.255 120.944  1.00 18.15           C
ATOM   2194  C   TYR D  37     114.202 126.167 120.526  1.00 18.15           C
ATOM   2195  O   TYR D  37     113.482 126.700 121.377  1.00 18.15           O
ATOM   2196  CB  TYR D  37     115.584 125.355 122.453  1.00 18.15           C
ATOM   2197  CG  TYR D  37     116.689 124.457 122.961  1.00 18.15           C
ATOM   2198  CD1 TYR D  37     116.519 123.080 123.019  1.00 18.15           C
ATOM   2199  CD2 TYR D  37     117.901 124.986 123.384  1.00 18.15           C
ATOM   2200  CE1 TYR D  37     117.525 122.255 123.482  1.00 18.15           C
ATOM   2201  CE2 TYR D  37     118.914 124.168 123.850  1.00 18.15           C
ATOM   2202  CZ  TYR D  37     118.721 122.804 123.897  1.00 18.15           C
ATOM   2203  OH  TYR D  37     119.725 121.985 124.359  1.00 18.15           O
ATOM   2204  N   ALA D  38     114.024 126.353 119.217  1.00 18.28           N
ATOM   2205  CA  ALA D  38     112.977 127.233 118.716  1.00 18.28           C
ATOM   2206  C   ALA D  38     111.603 126.577 118.712  1.00 18.28           C
ATOM   2207  O   ALA D  38     110.594 127.287 118.631  1.00 18.28           O
ATOM   2208  CB  ALA D  38     113.321 127.711 117.303  1.00 18.28           C
ATOM   2209  N   ILE D  39     111.537 125.246 118.799  1.00 20.08           N
ATOM   2210  CA  ILE D  39     110.259 124.540 118.792  1.00 20.08           C
ATOM   2211  C   ILE D  39     109.829 124.084 120.179  1.00 20.08           C
ATOM   2212  O   ILE D  39     108.690 123.617 120.337  1.00 20.08           O
ATOM   2213  CB  ILE D  39     110.298 123.325 117.840  1.00 20.08           C
ATOM   2214  CG1 ILE D  39     111.169 122.214 118.427  1.00 20.08           C
ATOM   2215  CG2 ILE D  39     110.809 123.739 116.469  1.00 20.08           C
ATOM   2216  CD1 ILE D  39     111.083 120.908 117.670  1.00 20.08           C
ATOM   2217  N   TYR D  40     110.696 124.202 121.187  1.00 18.92           N
ATOM   2218  CA  TYR D  40     110.369 123.781 122.541  1.00 18.92           C
ATOM   2219  C   TYR D  40     109.989 124.929 123.463  1.00 18.92           C
ATOM   2220  O   TYR D  40     109.325 124.688 124.477  1.00 18.92           O
ATOM   2221  CB  TYR D  40     111.549 123.017 123.161  1.00 18.92           C
ATOM   2222  CG  TYR D  40     112.152 121.979 122.241  1.00 18.92           C
ATOM   2223  CD1 TYR D  40     111.485 120.791 121.972  1.00 18.92           C
ATOM   2224  CD2 TYR D  40     113.385 122.189 121.638  1.00 18.92           C
ATOM   2225  CE1 TYR D  40     112.031 119.840 121.131  1.00 18.92           C
ATOM   2226  CE2 TYR D  40     113.939 121.244 120.795  1.00 18.92           C
ATOM   2227  CZ  TYR D  40     113.258 120.072 120.546  1.00 18.92           C
ATOM   2228  OH  TYR D  40     113.805 119.128 119.708  1.00 18.92           O
ATOM   2229  N   VAL D  41     110.387 126.161 123.142  1.00 18.48           N
ATOM   2230  CA  VAL D  41     110.033 127.298 123.986  1.00 18.48           C
ATOM   2231  C   VAL D  41     108.567 127.665 123.799  1.00 18.48           C
ATOM   2232  O   VAL D  41     107.849 127.928 124.773  1.00 18.48           O
ATOM   2233  CB  VAL D  41     110.961 128.490 123.688  1.00 18.48           C
ATOM   2234  CG1 VAL D  41     110.437 129.757 124.348  1.00 18.48           C
ATOM   2235  CG2 VAL D  41     112.378 128.187 124.151  1.00 18.48           C
ATOM   2236  N   TYR D  42     108.095 127.681 122.551  1.00 23.06           N
ATOM   2237  CA  TYR D  42     106.705 128.030 122.279  1.00 23.06           C
ATOM   2238  C   TYR D  42     105.730 126.972 122.776  1.00 23.06           C
ATOM   2239  O   TYR D  42     104.555 127.285 122.997  1.00 23.06           O
ATOM   2240  CB  TYR D  42     106.506 128.257 120.780  1.00 23.06           C
ATOM   2241  CG  TYR D  42     105.252 129.028 120.437  1.00 23.06           C
ATOM   2242  CD1 TYR D  42     105.174 130.397 120.654  1.00 23.06           C
ATOM   2243  CD2 TYR D  42     104.146 128.387 119.893  1.00 23.06           C
ATOM   2244  CE1 TYR D  42     104.029 131.107 120.342  1.00 23.06           C
ATOM   2245  CE2 TYR D  42     102.997 129.088 119.578  1.00 23.06           C
ATOM   2246  CZ  TYR D  42     102.944 130.447 119.804  1.00 23.06           C
ATOM   2247  OH  TYR D  42     101.803 131.149 119.491  1.00 23.06           O
ATOM   2248  N   LYS D  43     106.185 125.730 122.958  1.00 19.82           N
ATOM   2249  CA  LYS D  43     105.295 124.682 123.445  1.00 19.82           C
ATOM   2250  C   LYS D  43     104.995 124.841 124.930  1.00 19.82           C
ATOM   2251  O   LYS D  43     103.897 124.496 125.379  1.00 19.82           O
ATOM   2252  CB  LYS D  43     105.902 123.306 123.171  1.00 19.82           C
ATOM   2253  CG  LYS D  43     105.725 122.824 121.740  1.00 19.82           C
ATOM   2254  CD  LYS D  43     106.375 121.466 121.529  1.00 19.82           C
ATOM   2255  CE  LYS D  43     106.341 121.060 120.065  1.00 19.82           C
ATOM   2256  NZ  LYS D  43     107.064 119.780 119.826  1.00 19.82           N
ATOM   2257  N   VAL D  44     105.952 125.358 125.704  1.00 18.92           N
ATOM   2258  CA  VAL D  44     105.720 125.559 127.131  1.00 18.92           C
ATOM   2259  C   VAL D  44     104.808 126.758 127.358  1.00 18.92           C
ATOM   2260  O   VAL D  44     104.006 126.777 128.301  1.00 18.92           O
ATOM   2261  CB  VAL D  44     107.062 125.714 127.871  1.00 18.92           C
ATOM   2262  CG1 VAL D  44     106.839 125.793 129.375  1.00 18.92           C
ATOM   2263  CG2 VAL D  44     107.994 124.564 127.524  1.00 18.92           C
ATOM   2264  N   LEU D  45     104.908 127.774 126.497  1.00 20.58           N
ATOM   2265  CA  LEU D  45     104.064 128.955 126.643  1.00 20.58           C
ATOM   2266  C   LEU D  45     102.603 128.645 126.345  1.00 20.58           C
ATOM   2267  O   LEU D  45     101.707 129.270 126.925  1.00 20.58           O
ATOM   2268  CB  LEU D  45     104.569 130.073 125.731  1.00 20.58           C
ATOM   2269  CG  LEU D  45     103.893 131.439 125.868  1.00 20.58           C
ATOM   2270  CD1 LEU D  45     104.146 132.029 127.247  1.00 20.58           C
ATOM   2271  CD2 LEU D  45     104.371 132.386 124.779  1.00 20.58           C
ATOM   2272  N   LYS D  46     102.341 127.687 125.452  1.00 23.33           N
ATOM   2273  CA  LYS D  46     100.966 127.329 125.123  1.00 23.33           C
ATOM   2274  C   LYS D  46     100.271 126.590 126.259  1.00 23.33           C
ATOM   2275  O   LYS D  46      99.036 126.550 126.289  1.00 23.33           O
ATOM   2276  CB  LYS D  46     100.934 126.478 123.853  1.00 23.33           C
ATOM   2277  CG  LYS D  46     100.892 127.282 122.563  1.00 23.33           C
ATOM   2278  CD  LYS D  46      99.862 128.398 122.639  1.00 23.33           C
ATOM   2279  CE  LYS D  46      99.835 129.211 121.356  1.00 23.33           C
ATOM   2280  NZ  LYS D  46      98.886 130.355 121.442  1.00 23.33           N
ATOM   2281  N   GLN D  47     101.029 126.007 127.188  1.00 22.51           N
ATOM   2282  CA  GLN D  47     100.431 125.285 128.304  1.00 22.51           C
ATOM   2283  C   GLN D  47     100.076 126.194 129.472  1.00 22.51           C
ATOM   2284  O   GLN D  47      99.302 125.785 130.345  1.00 22.51           O
ATOM   2285  CB  GLN D  47     101.374 124.179 128.783  1.00 22.51           C
ATOM   2286  CG  GLN D  47     101.502 123.011 127.818  1.00 22.51           C
ATOM   2287  CD  GLN D  47     102.551 122.007 128.254  1.00 22.51           C
ATOM   2288  OE1 GLN D  47     103.341 122.272 129.160  1.00 22.51           O
ATOM   2289  NE2 GLN D  47     102.562 120.846 127.610  1.00 22.51           N
ATOM   2290  N   VAL D  48     100.619 127.409 129.511  1.00 21.22           N
ATOM   2291  CA  VAL D  48     100.348 128.368 130.581  1.00 21.22           C
ATOM   2292  C   VAL D  48      99.508 129.536 130.073  1.00 21.22           C
ATOM   2293  O   VAL D  48      98.425 129.807 130.595  1.00 21.22           O
ATOM   2294  CB  VAL D  48     101.660 128.862 131.231  1.00 21.22           C
ATOM   2295  CG1 VAL D  48     101.384 130.035 132.158  1.00 21.22           C
ATOM   2296  CG2 VAL D  48     102.339 127.727 131.982  1.00 21.22           C
ATOM   2297  N   HIS D  49      99.992 130.242 129.050  1.00 23.09           N
ATOM   2298  CA  HIS D  49      99.292 131.380 128.457  1.00 23.09           C
ATOM   2299  C   HIS D  49      99.044 131.081 126.985  1.00 23.09           C
ATOM   2300  O   HIS D  49      99.847 131.462 126.119  1.00 23.09           O
ATOM   2301  CB  HIS D  49     100.093 132.670 128.632  1.00 23.09           C
ATOM   2302  CG  HIS D  49     100.179 133.140 130.051  1.00 23.09           C
ATOM   2303  ND1 HIS D  49      99.063 133.414 130.812  1.00 23.09           N
ATOM   2304  CD2 HIS D  49     101.247 133.385 130.846  1.00 23.09           C
ATOM   2305  CE1 HIS D  49      99.440 133.808 132.016  1.00 23.09           C
ATOM   2306  NE2 HIS D  49     100.760 133.799 132.063  1.00 23.09           N
ATOM   2307  N   PRO D  50      97.945 130.397 126.653  1.00 26.04           N
ATOM   2308  CA  PRO D  50      97.673 130.088 125.240  1.00 26.04           C
ATOM   2309  C   PRO D  50      97.298 131.304 124.412  1.00 26.04           C
ATOM   2310  O   PRO D  50      97.411 131.249 123.182  1.00 26.04           O
ATOM   2311  CB  PRO D  50      96.511 129.084 125.310  1.00 26.04           C
ATOM   2312  CG  PRO D  50      96.423 128.660 126.754  1.00 26.04           C
ATOM   2313  CD  PRO D  50      96.938 129.811 127.551  1.00 26.04           C
ATOM   2314  N   ASP D  51      96.857 132.394 125.040  1.00 30.29           N
ATOM   2315  CA  ASP D  51      96.457 133.602 124.331  1.00 30.29           C
ATOM   2316  C   ASP D  51      97.620 134.565 124.116  1.00 30.29           C
ATOM   2317  O   ASP D  51      97.399 135.771 123.964  1.00 30.29           O
ATOM   2318  CB  ASP D  51      95.323 134.302 125.082  1.00 30.29           C
ATOM   2319  CG  ASP D  51      95.539 134.319 126.582  1.00 30.29           C
ATOM   2320  OD1 ASP D  51      96.649 133.960 127.030  1.00 30.29           O
ATOM   2321  OD2 ASP D  51      94.599 134.692 127.315  1.00 30.29           O
ATOM   2322  N   THR D  52      98.848 134.060 124.102  1.00 29.38           N
ATOM   2323  CA  THR D  52     100.042 134.869 123.902  1.00 29.38           C
ATOM   2324  C   THR D  52     100.824 134.343 122.701  1.00 29.38           C
ATOM   2325  O   THR D  52     100.469 133.331 122.092  1.00 29.38           O
ATOM   2326  CB  THR D  52     100.916 134.876 125.161  1.00 29.38           C
ATOM   2327  OG1 THR D  52     101.207 133.528 125.551  1.00 29.38           O
ATOM   2328  CG2 THR D  52     100.204 135.587 126.302  1.00 29.38           C
ATOM   2329  N   GLY D  53     101.900 135.048 122.364  1.00 30.27           N
ATOM   2330  CA  GLY D  53     102.737 134.661 121.247  1.00 30.27           C
ATOM   2331  C   GLY D  53     104.210 134.909 121.494  1.00 30.27           C
ATOM   2332  O   GLY D  53     104.641 135.031 122.645  1.00 30.27           O
ATOM   2333  N   ILE D  54     104.995 134.987 120.418  1.00 26.28           N
ATOM   2334  CA  ILE D  54     106.430 135.228 120.511  1.00 26.28           C
ATOM   2335  C   ILE D  54     106.892 135.877 119.215  1.00 26.28           C
ATOM   2336  O   ILE D  54     106.212 135.819 118.188  1.00 26.28           O
ATOM   2337  CB  ILE D  54     107.221 133.926 120.791  1.00 26.28           C
ATOM   2338  CG1 ILE D  54     108.493 134.230 121.586  1.00 26.28           C
ATOM   2339  CG2 ILE D  54     107.551 133.201 119.493  1.00 26.28           C
ATOM   2340  CD1 ILE D  54     109.073 133.029 122.296  1.00 26.28           C
ATOM   2341  N   SER D  55     108.060 136.510 119.270  1.00 23.07           N
ATOM   2342  CA  SER D  55     108.649 137.188 118.127  1.00 23.07           C
ATOM   2343  C   SER D  55     110.058 136.663 117.885  1.00 23.07           C
ATOM   2344  O   SER D  55     110.555 135.788 118.599  1.00 23.07           O
ATOM   2345  CB  SER D  55     108.675 138.707 118.340  1.00 23.07           C
ATOM   2346  OG  SER D  55     109.532 139.058 119.414  1.00 23.07           O
ATOM   2347  N   SER D  56     110.705 137.214 116.856  1.00 19.93           N
ATOM   2348  CA  SER D  56     112.067 136.798 116.537  1.00 19.93           C
ATOM   2349  C   SER D  56     113.070 137.395 117.515  1.00 19.93           C
ATOM   2350  O   SER D  56     114.061 136.746 117.871  1.00 19.93           O
ATOM   2351  CB  SER D  56     112.415 137.191 115.101  1.00 19.93           C
ATOM   2352  OG  SER D  56     112.425 138.599 114.944  1.00 19.93           O
ATOM   2353  N   LYS D  57     112.833 138.632 117.960  1.00 17.09           N
ATOM   2354  CA  LYS D  57     113.740 139.257 118.915  1.00 17.09           C
ATOM   2355  C   LYS D  57     113.598 138.652 120.306  1.00 17.09           C
ATOM   2356  O   LYS D  57     114.567 138.629 121.072  1.00 17.09           O
ATOM   2357  CB  LYS D  57     113.494 140.765 118.965  1.00 17.09           C
ATOM   2358  CG  LYS D  57     113.910 141.503 117.704  1.00 17.09           C
ATOM   2359  CD  LYS D  57     114.112 142.985 117.973  1.00 17.09           C
ATOM   2360  CE  LYS D  57     114.836 143.662 116.820  1.00 17.09           C
ATOM   2361  NZ  LYS D  57     115.321 145.021 117.190  1.00 17.09           N
ATOM   2362  N   ALA D  58     112.406 138.160 120.649  1.00 14.97           N
ATOM   2363  CA  ALA D  58     112.192 137.540 121.950  1.00 14.97           C
ATOM   2364  C   ALA D  58     112.620 136.079 121.981  1.00 14.97           C
ATOM   2365  O   ALA D  58     112.874 135.546 123.066  1.00 14.97           O
ATOM   2366  CB  ALA D  58     110.721 137.654 122.354  1.00 14.97           C
ATOM   2367  N   MET D  59     112.705 135.423 120.821  1.00 14.18           N
ATOM   2368  CA  MET D  59     113.132 134.028 120.792  1.00 14.18           C
ATOM   2369  C   MET D  59     114.628 133.903 121.047  1.00 14.18           C
ATOM   2370  O   MET D  59     115.081 132.927 121.657  1.00 14.18           O
ATOM   2371  CB  MET D  59     112.758 133.394 119.452  1.00 14.18           C
ATOM   2372  CG  MET D  59     113.060 131.907 119.359  1.00 14.18           C
ATOM   2373  SD  MET D  59     112.148 130.932 120.571  1.00 14.18           S
ATOM   2374  CE  MET D  59     110.584 130.717 119.725  1.00 14.18           C
ATOM   2375  N   SER D  60     115.413 134.883 120.592  1.00 12.58           N
ATOM   2376  CA  SER D  60     116.855 134.834 120.808  1.00 12.58           C
ATOM   2377  C   SER D  60     117.214 135.051 122.273  1.00 12.58           C
ATOM   2378  O   SER D  60     118.268 134.591 122.725  1.00 12.58           O
ATOM   2379  CB  SER D  60     117.554 135.874 119.932  1.00 12.58           C
ATOM   2380  OG  SER D  60     117.417 135.558 118.557  1.00 12.58           O
ATOM   2381  N   ILE D  61     116.358 135.744 123.025  1.00 10.38           N
ATOM   2382  CA  ILE D  61     116.629 135.966 124.442  1.00 10.38           C
ATOM   2383  C   ILE D  61     116.377 134.693 125.240  1.00 10.38           C
ATOM   2384  O   ILE D  61     117.168 134.326 126.117  1.00 10.38           O
ATOM   2385  CB  ILE D  61     115.788 137.142 124.969  1.00 10.38           C
ATOM   2386  CG1 ILE D  61     116.014 138.388 124.110  1.00 10.38           C
ATOM   2387  CG2 ILE D  61     116.122 137.427 126.425  1.00 10.38           C
ATOM   2388  CD1 ILE D  61     117.415 138.950 124.205  1.00 10.38           C
ATOM   2389  N   MET D  62     115.274 133.999 124.950  1.00 10.58           N
ATOM   2390  CA  MET D  62     114.957 132.771 125.669  1.00 10.58           C
ATOM   2391  C   MET D  62     115.862 131.616 125.260  1.00 10.58           C
ATOM   2392  O   MET D  62     116.147 130.739 126.083  1.00 10.58           O
ATOM   2393  CB  MET D  62     113.492 132.393 125.445  1.00 10.58           C
ATOM   2394  CG  MET D  62     112.500 133.406 125.994  1.00 10.58           C
ATOM   2395  SD  MET D  62     112.640 133.621 127.779  1.00 10.58           S
ATOM   2396  CE  MET D  62     112.401 131.938 128.344  1.00 10.58           C
ATOM   2397  N   ASN D  63     116.320 131.596 124.007  1.00 10.95           N
ATOM   2398  CA  ASN D  63     117.204 130.523 123.564  1.00 10.95           C
ATOM   2399  C   ASN D  63     118.595 130.669 124.168  1.00 10.95           C
ATOM   2400  O   ASN D  63     119.247 129.668 124.489  1.00 10.95           O
ATOM   2401  CB  ASN D  63     117.280 130.500 122.038  1.00 10.95           C
ATOM   2402  CG  ASN D  63     118.147 129.372 121.514  1.00 10.95           C
ATOM   2403  OD1 ASN D  63     119.122 129.603 120.799  1.00 10.95           O
ATOM   2404  ND2 ASN D  63     117.795 128.141 121.870  1.00 10.95           N
ATOM   2405  N   SER D  64     119.066 131.907 124.332  1.00  9.75           N
ATOM   2406  CA  SER D  64     120.377 132.132 124.929  1.00  9.75           C
ATOM   2407  C   SER D  64     120.373 131.903 126.434  1.00  9.75           C
ATOM   2408  O   SER D  64     121.432 131.628 127.009  1.00  9.75           O
ATOM   2409  CB  SER D  64     120.860 133.549 124.619  1.00  9.75           C
ATOM   2410  OG  SER D  64     120.983 133.753 123.222  1.00  9.75           O
ATOM   2411  N   PHE D  65     119.212 132.011 127.084  1.00  9.05           N
ATOM   2412  CA  PHE D  65     119.149 131.779 128.523  1.00  9.05           C
ATOM   2413  C   PHE D  65     119.265 130.295 128.849  1.00  9.05           C
ATOM   2414  O   PHE D  65     119.909 129.919 129.835  1.00  9.05           O
ATOM   2415  CB  PHE D  65     117.851 132.356 129.091  1.00  9.05           C
ATOM   2416  CG  PHE D  65     117.505 131.840 130.458  1.00  9.05           C
ATOM   2417  CD1 PHE D  65     118.263 132.199 131.561  1.00  9.05           C
ATOM   2418  CD2 PHE D  65     116.421 130.998 130.642  1.00  9.05           C
ATOM   2419  CE1 PHE D  65     117.947 131.727 132.821  1.00  9.05           C
ATOM   2420  CE2 PHE D  65     116.100 130.522 131.900  1.00  9.05           C
ATOM   2421  CZ  PHE D  65     116.864 130.887 132.990  1.00  9.05           C
ATOM   2422  N   VAL D  66     118.648 129.438 128.033  1.00 10.38           N
ATOM   2423  CA  VAL D  66     118.731 128.000 128.269  1.00 10.38           C
ATOM   2424  C   VAL D  66     120.126 127.484 127.939  1.00 10.38           C
ATOM   2425  O   VAL D  66     120.647 126.586 128.612  1.00 10.38           O
ATOM   2426  CB  VAL D  66     117.646 127.265 127.461  1.00 10.38           C
ATOM   2427  CG1 VAL D  66     117.663 125.775 127.773  1.00 10.38           C
ATOM   2428  CG2 VAL D  66     116.276 127.860 127.750  1.00 10.38           C
ATOM   2429  N   ASN D  67     120.756 128.045 126.904  1.00 11.04           N
ATOM   2430  CA  ASN D  67     122.100 127.611 126.535  1.00 11.04           C
ATOM   2431  C   ASN D  67     123.124 128.030 127.583  1.00 11.04           C
ATOM   2432  O   ASN D  67     124.103 127.313 127.823  1.00 11.04           O
ATOM   2433  CB  ASN D  67     122.474 128.171 125.163  1.00 11.04           C
ATOM   2434  CG  ASN D  67     122.097 127.237 124.030  1.00 11.04           C
ATOM   2435  OD1 ASN D  67     122.540 126.089 123.983  1.00 11.04           O
ATOM   2436  ND2 ASN D  67     121.274 127.725 123.109  1.00 11.04           N
ATOM   2437  N   ASP D  68     122.918 129.187 128.216  1.00 10.77           N
ATOM   2438  CA  ASP D  68     123.845 129.635 129.250  1.00 10.77           C
ATOM   2439  C   ASP D  68     123.684 128.832 130.534  1.00 10.77           C
ATOM   2440  O   ASP D  68     124.670 128.589 131.239  1.00 10.77           O
ATOM   2441  CB  ASP D  68     123.645 131.125 129.527  1.00 10.77           C
ATOM   2442  CG  ASP D  68     124.649 131.672 130.523  1.00 10.77           C
ATOM   2443  OD1 ASP D  68     125.814 131.224 130.502  1.00 10.77           O
ATOM   2444  OD2 ASP D  68     124.272 132.551 131.327  1.00 10.77           O
ATOM   2445  N   VAL D  69     122.458 128.414 130.855  1.00 10.32           N
ATOM   2446  CA  VAL D  69     122.237 127.611 132.053  1.00 10.32           C
ATOM   2447  C   VAL D  69     122.784 126.202 131.858  1.00 10.32           C
ATOM   2448  O   VAL D  69     123.390 125.624 132.769  1.00 10.32           O
ATOM   2449  CB  VAL D  69     120.740 127.600 132.416  1.00 10.32           C
ATOM   2450  CG1 VAL D  69     120.430 126.482 133.401  1.00 10.32           C
ATOM   2451  CG2 VAL D  69     120.324 128.948 132.984  1.00 10.32           C
ATOM   2452  N   PHE D  70     122.593 125.632 130.665  1.00 12.12           N
ATOM   2453  CA  PHE D  70     123.094 124.288 130.397  1.00 12.12           C
ATOM   2454  C   PHE D  70     124.616 124.235 130.433  1.00 12.12           C
ATOM   2455  O   PHE D  70     125.192 123.201 130.789  1.00 12.12           O
ATOM   2456  CB  PHE D  70     122.576 123.796 129.045  1.00 12.12           C
ATOM   2457  CG  PHE D  70     122.920 122.364 128.748  1.00 12.12           C
ATOM   2458  CD1 PHE D  70     123.942 122.051 127.866  1.00 12.12           C
ATOM   2459  CD2 PHE D  70     122.222 121.331 129.351  1.00 12.12           C
ATOM   2460  CE1 PHE D  70     124.261 120.735 127.591  1.00 12.12           C
ATOM   2461  CE2 PHE D  70     122.537 120.012 129.080  1.00 12.12           C
ATOM   2462  CZ  PHE D  70     123.557 119.714 128.199  1.00 12.12           C
ATOM   2463  N   GLU D  71     125.283 125.333 130.069  1.00 13.18           N
ATOM   2464  CA  GLU D  71     126.740 125.364 130.137  1.00 13.18           C
ATOM   2465  C   GLU D  71     127.232 125.487 131.573  1.00 13.18           C
ATOM   2466  O   GLU D  71     128.373 125.117 131.869  1.00 13.18           O
ATOM   2467  CB  GLU D  71     127.284 126.512 129.288  1.00 13.18           C
ATOM   2468  CG  GLU D  71     127.224 126.260 127.790  1.00 13.18           C
ATOM   2469  CD  GLU D  71     128.174 125.166 127.344  1.00 13.18           C
ATOM   2470  OE1 GLU D  71     129.277 125.063 127.923  1.00 13.18           O
ATOM   2471  OE2 GLU D  71     127.820 124.410 126.416  1.00 13.18           O
ATOM   2472  N   ARG D  72     126.392 126.002 132.473  1.00 10.42           N
ATOM   2473  CA  ARG D  72     126.779 126.119 133.874  1.00 10.42           C
ATOM   2474  C   ARG D  72     126.440 124.863 134.667  1.00 10.42           C
ATOM   2475  O   ARG D  72     127.130 124.548 135.643  1.00 10.42           O
ATOM   2476  CB  ARG D  72     126.105 127.337 134.507  1.00 10.42           C
ATOM   2477  CG  ARG D  72     126.623 128.670 133.993  1.00 10.42           C
ATOM   2478  CD  ARG D  72     126.097 129.825 134.831  1.00 10.42           C
ATOM   2479  NE  ARG D  72     124.965 130.491 134.193  1.00 10.42           N
ATOM   2480  CZ  ARG D  72     124.303 131.513 134.726  1.00 10.42           C
ATOM   2481  NH1 ARG D  72     124.657 131.990 135.911  1.00 10.42           N
ATOM   2482  NH2 ARG D  72     123.285 132.058 134.074  1.00 10.42           N
ATOM   2483  N   ILE D  73     125.390 124.142 134.270  1.00 11.06           N
ATOM   2484  CA  ILE D  73     125.027 122.912 134.967  1.00 11.06           C
ATOM   2485  C   ILE D  73     126.046 121.817 134.676  1.00 11.06           C
ATOM   2486  O   ILE D  73     126.504 121.113 135.584  1.00 11.06           O
ATOM   2487  CB  ILE D  73     123.602 122.477 134.580  1.00 11.06           C
ATOM   2488  CG1 ILE D  73     122.576 123.477 135.119  1.00 11.06           C
ATOM   2489  CG2 ILE D  73     123.309 121.073 135.091  1.00 11.06           C
ATOM   2490  CD1 ILE D  73     122.380 123.405 136.618  1.00 11.06           C
ATOM   2491  N   ALA D  74     126.419 121.659 133.404  1.00 11.03           N
ATOM   2492  CA  ALA D  74     127.409 120.650 133.046  1.00 11.03           C
ATOM   2493  C   ALA D  74     128.799 121.023 133.546  1.00 11.03           C
ATOM   2494  O   ALA D  74     129.608 120.136 133.841  1.00 11.03           O
ATOM   2495  CB  ALA D  74     127.427 120.443 131.532  1.00 11.03           C
ATOM   2496  N   GLY D  75     129.094 122.316 133.648  1.00 12.16           N
ATOM   2497  CA  GLY D  75     130.381 122.760 134.143  1.00 12.16           C
ATOM   2498  C   GLY D  75     130.531 122.569 135.638  1.00 12.16           C
ATOM   2499  O   GLY D  75     131.629 122.290 136.129  1.00 12.16           O
ATOM   2500  N   GLU D  76     129.427 122.717 136.374  1.00 12.98           N
ATOM   2501  CA  GLU D  76     129.468 122.527 137.819  1.00 12.98           C
ATOM   2502  C   GLU D  76     129.435 121.049 138.190  1.00 12.98           C
ATOM   2503  O   GLU D  76     130.072 120.638 139.167  1.00 12.98           O
ATOM   2504  CB  GLU D  76     128.304 123.267 138.480  1.00 12.98           C
ATOM   2505  CG  GLU D  76     128.447 123.433 139.985  1.00 12.98           C
ATOM   2506  CD  GLU D  76     129.492 124.465 140.361  1.00 12.98           C
ATOM   2507  OE1 GLU D  76     130.630 124.070 140.688  1.00 12.98           O
ATOM   2508  OE2 GLU D  76     129.174 125.673 140.330  1.00 12.98           O
ATOM   2509  N   ALA D  77     128.701 120.238 137.425  1.00 12.85           N
ATOM   2510  CA  ALA D  77     128.632 118.809 137.703  1.00 12.85           C
ATOM   2511  C   ALA D  77     129.899 118.075 137.285  1.00 12.85           C
ATOM   2512  O   ALA D  77     130.140 116.961 137.762  1.00 12.85           O
ATOM   2513  CB  ALA D  77     127.420 118.193 137.003  1.00 12.85           C
ATOM   2514  N   SER D  78     130.711 118.670 136.408  1.00 14.24           N
ATOM   2515  CA  SER D  78     131.949 118.020 135.991  1.00 14.24           C
ATOM   2516  C   SER D  78     132.984 118.033 137.109  1.00 14.24           C
ATOM   2517  O   SER D  78     133.757 117.080 137.259  1.00 14.24           O
ATOM   2518  CB  SER D  78     132.503 118.699 134.739  1.00 14.24           C
ATOM   2519  OG  SER D  78     133.770 118.169 134.389  1.00 14.24           O
ATOM   2520  N   ARG D  79     133.014 119.105 137.905  1.00 14.74           N
ATOM   2521  CA  ARG D  79     133.960 119.184 139.011  1.00 14.74           C
ATOM   2522  C   ARG D  79     133.527 118.342 140.204  1.00 14.74           C
ATOM   2523  O   ARG D  79     134.364 118.022 141.055  1.00 14.74           O
ATOM   2524  CB  ARG D  79     134.144 120.641 139.442  1.00 14.74           C
ATOM   2525  CG  ARG D  79     135.144 121.415 138.598  1.00 14.74           C
ATOM   2526  CD  ARG D  79     135.311 122.838 139.105  1.00 14.74           C
ATOM   2527  NE  ARG D  79     134.670 123.812 138.226  1.00 14.74           N
ATOM   2528  CZ  ARG D  79     133.539 124.447 138.512  1.00 14.74           C
ATOM   2529  NH1 ARG D  79     132.917 124.213 139.660  1.00 14.74           N
ATOM   2530  NH2 ARG D  79     133.028 125.317 137.652  1.00 14.74           N
ATOM   2531  N   LEU D  80     132.246 117.976 140.284  1.00 13.66           N
ATOM   2532  CA  LEU D  80     131.768 117.164 141.396  1.00 13.66           C
ATOM   2533  C   LEU D  80     132.310 115.742 141.353  1.00 13.66           C
ATOM   2534  O   LEU D  80     132.497 115.132 142.411  1.00 13.66           O
ATOM   2535  CB  LEU D  80     130.238 117.136 141.407  1.00 13.66           C
ATOM   2536  CG  LEU D  80     129.538 118.368 141.984  1.00 13.66           C
ATOM   2537  CD1 LEU D  80     128.111 118.466 141.466  1.00 13.66           C
ATOM   2538  CD2 LEU D  80     129.560 118.336 143.504  1.00 13.66           C
ATOM   2539  N   ALA D  81     132.564 115.202 140.162  1.00 17.21           N
ATOM   2540  CA  ALA D  81     133.090 113.851 140.022  1.00 17.21           C
ATOM   2541  C   ALA D  81     134.610 113.793 140.022  1.00 17.21           C
ATOM   2542  O   ALA D  81     135.180 112.806 140.497  1.00 17.21           O
ATOM   2543  CB  ALA D  81     132.566 113.208 138.733  1.00 17.21           C
ATOM   2544  N   HIS D  82     135.280 114.824 139.504  1.00 17.68           N
ATOM   2545  CA  HIS D  82     136.738 114.822 139.475  1.00 17.68           C
ATOM   2546  C   HIS D  82     137.327 115.052 140.862  1.00 17.68           C
ATOM   2547  O   HIS D  82     138.325 114.420 141.227  1.00 17.68           O
ATOM   2548  CB  HIS D  82     137.245 115.883 138.498  1.00 17.68           C
ATOM   2549  CG  HIS D  82     138.726 116.093 138.550  1.00 17.68           C
ATOM   2550  ND1 HIS D  82     139.308 117.121 139.261  1.00 17.68           N
ATOM   2551  CD2 HIS D  82     139.745 115.405 137.983  1.00 17.68           C
ATOM   2552  CE1 HIS D  82     140.620 117.058 139.128  1.00 17.68           C
ATOM   2553  NE2 HIS D  82     140.912 116.026 138.357  1.00 17.68           N
ATOM   2554  N   TYR D  83     136.725 115.948 141.646  1.00 15.56           N
ATOM   2555  CA  TYR D  83     137.216 116.224 142.990  1.00 15.56           C
ATOM   2556  C   TYR D  83     136.931 115.090 143.965  1.00 15.56           C
ATOM   2557  O   TYR D  83     137.606 114.994 144.996  1.00 15.56           O
ATOM   2558  CB  TYR D  83     136.599 117.522 143.518  1.00 15.56           C
ATOM   2559  CG  TYR D  83     137.070 118.766 142.796  1.00 15.56           C
ATOM   2560  CD1 TYR D  83     138.294 118.790 142.141  1.00 15.56           C
ATOM   2561  CD2 TYR D  83     136.290 119.914 142.770  1.00 15.56           C
ATOM   2562  CE1 TYR D  83     138.728 119.925 141.479  1.00 15.56           C
ATOM   2563  CE2 TYR D  83     136.715 121.053 142.111  1.00 15.56           C
ATOM   2564  CZ  TYR D  83     137.935 121.052 141.468  1.00 15.56           C
ATOM   2565  OH  TYR D  83     138.363 122.183 140.811  1.00 15.56           O
ATOM   2566  N   ASN D  84     135.955 114.233 143.666  1.00 18.38           N
ATOM   2567  CA  ASN D  84     135.602 113.113 144.529  1.00 18.38           C
ATOM   2568  C   ASN D  84     136.076 111.776 143.974  1.00 18.38           C
ATOM   2569  O   ASN D  84     135.639 110.726 144.461  1.00 18.38           O
ATOM   2570  CB  ASN D  84     134.089 113.080 144.757  1.00 18.38           C
ATOM   2571  CG  ASN D  84     133.580 114.317 145.471  1.00 18.38           C
ATOM   2572  OD1 ASN D  84     133.607 114.394 146.699  1.00 18.38           O
ATOM   2573  ND2 ASN D  84     133.113 115.294 144.703  1.00 18.38           N
ATOM   2574  N   LYS D  85     136.956 111.790 142.971  1.00 22.15           N
ATOM   2575  CA  LYS D  85     137.501 110.583 142.347  1.00 22.15           C
ATOM   2576  C   LYS D  85     136.375 109.696 141.802  1.00 22.15           C
ATOM   2577  O   LYS D  85     136.145 108.571 142.249  1.00 22.15           O
ATOM   2578  CB  LYS D  85     138.391 109.812 143.331  1.00 22.15           C
ATOM   2579  CG  LYS D  85     139.559 110.619 143.874  1.00 22.15           C
ATOM   2580  CD  LYS D  85     140.514 111.024 142.763  1.00 22.15           C
ATOM   2581  CE  LYS D  85     141.754 111.703 143.320  1.00 22.15           C
ATOM   2582  NZ  LYS D  85     141.442 113.035 143.906  1.00 22.15           N
ATOM   2583  N   ARG D  86     135.676 110.248 140.812  1.00 27.03           N
ATOM   2584  CA  ARG D  86     134.575 109.560 140.153  1.00 27.03           C
ATOM   2585  C   ARG D  86     134.683 109.792 138.652  1.00 27.03           C
ATOM   2586  O   ARG D  86     135.498 110.591 138.181  1.00 27.03           O
ATOM   2587  CB  ARG D  86     133.221 110.034 140.694  1.00 27.03           C
ATOM   2588  CG  ARG D  86     132.873 109.486 142.069  1.00 27.03           C
ATOM   2589  CD  ARG D  86     131.399 109.681 142.386  1.00 27.03           C
ATOM   2590  NE  ARG D  86     130.538 108.989 141.431  1.00 27.03           N
ATOM   2591  CZ  ARG D  86     129.225 109.172 141.342  1.00 27.03           C
ATOM   2592  NH1 ARG D  86     128.616 110.028 142.151  1.00 27.03           N
ATOM   2593  NH2 ARG D  86     128.518 108.499 140.444  1.00 27.03           N
ATOM   2594  N   SER D  87     133.847 109.080 137.892  1.00 29.05           N
ATOM   2595  CA  SER D  87     133.872 109.226 136.441  1.00 29.05           C
ATOM   2596  C   SER D  87     132.502 109.046 135.797  1.00 29.05           C
ATOM   2597  O   SER D  87     132.430 108.982 134.563  1.00 29.05           O
ATOM   2598  CB  SER D  87     134.866 108.229 135.825  1.00 29.05           C
ATOM   2599  OG  SER D  87     134.841 108.293 134.410  1.00 29.05           O
ATOM   2600  N   THR D  88     131.421 108.964 136.569  1.00 24.20           N
ATOM   2601  CA  THR D  88     130.076 108.793 136.033  1.00 24.20           C
ATOM   2602  C   THR D  88     129.190 109.908 136.569  1.00 24.20           C
ATOM   2603  O   THR D  88     129.186 110.176 137.775  1.00 24.20           O
ATOM   2604  CB  THR D  88     129.501 107.424 136.405  1.00 24.20           C
ATOM   2605  OG1 THR D  88     130.476 106.407 136.142  1.00 24.20           O
ATOM   2606  CG2 THR D  88     128.246 107.136 135.596  1.00 24.20           C
ATOM   2607  N   ILE D  89     128.445 110.551 135.676  1.00 17.98           N
ATOM   2608  CA  ILE D  89     127.545 111.642 136.032  1.00 17.98           C
ATOM   2609  C   ILE D  89     126.126 111.088 135.972  1.00 17.98           C
ATOM   2610  O   ILE D  89     125.583 110.847 134.890  1.00 17.98           O
ATOM   2611  CB  ILE D  89     127.723 112.850 135.109  1.00 17.98           C
ATOM   2612  CG1 ILE D  89     129.169 113.348 135.158  1.00 17.98           C
ATOM   2613  CG2 ILE D  89     126.761 113.963 135.497  1.00 17.98           C
ATOM   2614  CD1 ILE D  89     129.439 114.530 134.253  1.00 17.98           C
ATOM   2615  N   THR D  90     125.520 110.885 137.141  1.00 15.43           N
ATOM   2616  CA  THR D  90     124.172 110.360 137.257  1.00 15.43           C
ATOM   2617  C   THR D  90     123.218 111.480 137.680  1.00 15.43           C
ATOM   2618  O   THR D  90     123.512 112.670 137.492  1.00 15.43           O
ATOM   2619  CB  THR D  90     124.170 109.182 138.237  1.00 15.43           C
ATOM   2620  OG1 THR D  90     124.490 109.652 139.553  1.00 15.43           O
ATOM   2621  CG2 THR D  90     125.193 108.138 137.815  1.00 15.43           C
ATOM   2622  N   SER D  91     122.074 111.100 138.252  1.00 13.71           N
ATOM   2623  CA  SER D  91     121.093 112.079 138.702  1.00 13.71           C
ATOM   2624  C   SER D  91     121.536 112.824 139.953  1.00 13.71           C
ATOM   2625  O   SER D  91     121.022 113.916 140.222  1.00 13.71           O
ATOM   2626  CB  SER D  91     119.748 111.396 138.962  1.00 13.71           C
ATOM   2627  OG  SER D  91     118.798 112.317 139.468  1.00 13.71           O
ATOM   2628  N   ARG D  92     122.472 112.265 140.721  1.00 13.86           N
ATOM   2629  CA  ARG D  92     122.937 112.917 141.938  1.00 13.86           C
ATOM   2630  C   ARG D  92     123.815 114.129 141.657  1.00 13.86           C
ATOM   2631  O   ARG D  92     123.898 115.025 142.504  1.00 13.86           O
ATOM   2632  CB  ARG D  92     123.703 111.919 142.809  1.00 13.86           C
ATOM   2633  CG  ARG D  92     123.593 112.183 144.302  1.00 13.86           C
ATOM   2634  CD  ARG D  92     123.807 110.909 145.102  1.00 13.86           C
ATOM   2635  NE  ARG D  92     123.813 111.161 146.540  1.00 13.86           N
ATOM   2636  CZ  ARG D  92     124.900 111.472 147.239  1.00 13.86           C
ATOM   2637  NH1 ARG D  92     126.075 111.571 146.633  1.00 13.86           N
ATOM   2638  NH2 ARG D  92     124.812 111.684 148.545  1.00 13.86           N
ATOM   2639  N   GLU D  93     124.469 114.178 140.495  1.00 13.90           N
ATOM   2640  CA  GLU D  93     125.322 115.314 140.169  1.00 13.90           C
ATOM   2641  C   GLU D  93     124.524 116.501 139.646  1.00 13.90           C
ATOM   2642  O   GLU D  93     124.941 117.650 139.826  1.00 13.90           O
ATOM   2643  CB  GLU D  93     126.380 114.901 139.144  1.00 13.90           C
ATOM   2644  CG  GLU D  93     127.572 114.172 139.741  1.00 13.90           C
ATOM   2645  CD  GLU D  93     127.339 112.679 139.866  1.00 13.90           C
ATOM   2646  OE1 GLU D  93     126.270 112.202 139.429  1.00 13.90           O
ATOM   2647  OE2 GLU D  93     128.225 111.981 140.404  1.00 13.90           O
ATOM   2648  N   ILE D  94     123.384 116.248 139.002  1.00 11.22           N
ATOM   2649  CA  ILE D  94     122.569 117.341 138.481  1.00 11.22           C
ATOM   2650  C   ILE D  94     121.840 118.056 139.611  1.00 11.22           C
ATOM   2651  O   ILE D  94     121.707 119.285 139.598  1.00 11.22           O
ATOM   2652  CB  ILE D  94     121.590 116.812 137.418  1.00 11.22           C
ATOM   2653  CG1 ILE D  94     122.320 115.903 136.427  1.00 11.22           C
ATOM   2654  CG2 ILE D  94     120.916 117.966 136.692  1.00 11.22           C
ATOM   2655  CD1 ILE D  94     123.350 116.621 135.582  1.00 11.22           C
ATOM   2656  N   GLN D  95     121.358 117.305 140.605  1.00 11.70           N
ATOM   2657  CA  GLN D  95     120.659 117.924 141.727  1.00 11.70           C
ATOM   2658  C   GLN D  95     121.618 118.680 142.638  1.00 11.70           C
ATOM   2659  O   GLN D  95     121.227 119.675 143.258  1.00 11.70           O
ATOM   2660  CB  GLN D  95     119.896 116.861 142.519  1.00 11.70           C
ATOM   2661  CG  GLN D  95     118.983 117.419 143.600  1.00 11.70           C
ATOM   2662  CD  GLN D  95     118.220 116.333 144.335  1.00 11.70           C
ATOM   2663  OE1 GLN D  95     117.721 115.388 143.725  1.00 11.70           O
ATOM   2664  NE2 GLN D  95     118.125 116.466 145.653  1.00 11.70           N
ATOM   2665  N   THR D  96     122.872 118.229 142.728  1.00 10.89           N
ATOM   2666  CA  THR D  96     123.842 118.909 143.581  1.00 10.89           C
ATOM   2667  C   THR D  96     124.224 120.269 143.010  1.00 10.89           C
ATOM   2668  O   THR D  96     124.452 121.223 143.763  1.00 10.89           O
ATOM   2669  CB  THR D  96     125.085 118.035 143.761  1.00 10.89           C
ATOM   2670  OG1 THR D  96     124.687 116.700 144.098  1.00 10.89           O
ATOM   2671  CG2 THR D  96     125.972 118.586 144.868  1.00 10.89           C
ATOM   2672  N   ALA D  97     124.292 120.381 141.682  1.00 10.52           N
ATOM   2673  CA  ALA D  97     124.659 121.641 141.047  1.00 10.52           C
ATOM   2674  C   ALA D  97     123.510 122.639 140.999  1.00 10.52           C
ATOM   2675  O   ALA D  97     123.734 123.794 140.620  1.00 10.52           O
ATOM   2676  CB  ALA D  97     125.178 121.383 139.632  1.00 10.52           C
ATOM   2677  N   VAL D  98     122.296 122.229 141.367  1.00 10.74           N
ATOM   2678  CA  VAL D  98     121.163 123.150 141.343  1.00 10.74           C
ATOM   2679  C   VAL D  98     121.222 124.096 142.536  1.00 10.74           C
ATOM   2680  O   VAL D  98     121.092 125.317 142.389  1.00 10.74           O
ATOM   2681  CB  VAL D  98     119.837 122.368 141.305  1.00 10.74           C
ATOM   2682  CG1 VAL D  98     118.677 123.263 141.718  1.00 10.74           C
ATOM   2683  CG2 VAL D  98     119.601 121.792 139.917  1.00 10.74           C
ATOM   2684  N   ARG D  99     121.424 123.548 143.736  1.00 11.80           N
ATOM   2685  CA  ARG D  99     121.494 124.377 144.934  1.00 11.80           C
ATOM   2686  C   ARG D  99     122.752 125.234 144.975  1.00 11.80           C
ATOM   2687  O   ARG D  99     122.745 126.290 145.616  1.00 11.80           O
ATOM   2688  CB  ARG D  99     121.422 123.500 146.185  1.00 11.80           C
ATOM   2689  CG  ARG D  99     120.160 122.660 146.284  1.00 11.80           C
ATOM   2690  CD  ARG D  99     120.089 121.928 147.615  1.00 11.80           C
ATOM   2691  NE  ARG D  99     118.855 121.160 147.753  1.00 11.80           N
ATOM   2692  CZ  ARG D  99     117.709 121.660 148.203  1.00 11.80           C
ATOM   2693  NH1 ARG D  99     117.635 122.934 148.563  1.00 11.80           N
ATOM   2694  NH2 ARG D  99     116.637 120.886 148.295  1.00 11.80           N
ATOM   2695  N   LEU D 100     123.827 124.807 144.310  1.00 10.35           N
ATOM   2696  CA  LEU D 100     125.062 125.583 144.313  1.00 10.35           C
ATOM   2697  C   LEU D 100     124.967 126.819 143.428  1.00 10.35           C
ATOM   2698  O   LEU D 100     125.596 127.839 143.728  1.00 10.35           O
ATOM   2699  CB  LEU D 100     126.234 124.708 143.865  1.00 10.35           C
ATOM   2700  CG  LEU D 100     126.630 123.572 144.811  1.00 10.35           C
ATOM   2701  CD1 LEU D 100     127.547 122.583 144.109  1.00 10.35           C
ATOM   2702  CD2 LEU D 100     127.290 124.124 146.066  1.00 10.35           C
ATOM   2703  N   LEU D 101     124.193 126.751 142.345  1.00 11.22           N
ATOM   2704  CA  LEU D 101     124.048 127.882 141.436  1.00 11.22           C
ATOM   2705  C   LEU D 101     122.865 128.770 141.799  1.00 11.22           C
ATOM   2706  O   LEU D 101     122.972 129.999 141.735  1.00 11.22           O
ATOM   2707  CB  LEU D 101     123.901 127.384 139.995  1.00 11.22           C
ATOM   2708  CG  LEU D 101     125.166 126.840 139.329  1.00 11.22           C
ATOM   2709  CD1 LEU D 101     124.811 125.898 138.189  1.00 11.22           C
ATOM   2710  CD2 LEU D 101     126.043 127.979 138.834  1.00 11.22           C
ATOM   2711  N   LEU D 102     121.740 128.176 142.175  1.00 12.71           N
ATOM   2712  CA  LEU D 102     120.564 128.960 142.536  1.00 12.71           C
ATOM   2713  C   LEU D 102     120.681 129.434 143.981  1.00 12.71           C
ATOM   2714  O   LEU D 102     121.060 128.648 144.856  1.00 12.71           O
ATOM   2715  CB  LEU D 102     119.292 128.137 142.355  1.00 12.71           C
ATOM   2716  CG  LEU D 102     118.575 128.277 141.010  1.00 12.71           C
ATOM   2717  CD1 LEU D 102     119.358 127.585 139.903  1.00 12.71           C
ATOM   2718  CD2 LEU D 102     117.161 127.725 141.095  1.00 12.71           C
ATOM   2719  N   PRO D 103     120.369 130.699 144.269  1.00 15.69           N
ATOM   2720  CA  PRO D 103     120.476 131.217 145.645  1.00 15.69           C
ATOM   2721  C   PRO D 103     119.263 130.862 146.501  1.00 15.69           C
ATOM   2722  O   PRO D 103     118.575 131.727 147.051  1.00 15.69           O
ATOM   2723  CB  PRO D 103     120.612 132.727 145.412  1.00 15.69           C
ATOM   2724  CG  PRO D 103     119.824 132.976 144.170  1.00 15.69           C
ATOM   2725  CD  PRO D 103     119.948 131.739 143.314  1.00 15.69           C
ATOM   2726  N   GLY D 104     118.994 129.564 146.619  1.00 17.03           N
ATOM   2727  CA  GLY D 104     117.880 129.100 147.418  1.00 17.03           C
ATOM   2728  C   GLY D 104     116.531 129.436 146.797  1.00 17.03           C
ATOM   2729  O   GLY D 104     116.413 129.798 145.625  1.00 17.03           O
ATOM   2730  N   GLU D 105     115.498 129.301 147.632  1.00 18.52           N
ATOM   2731  CA  GLU D 105     114.117 129.580 147.247  1.00 18.52           C
ATOM   2732  C   GLU D 105     113.700 128.760 146.032  1.00 18.52           C
ATOM   2733  O   GLU D 105     113.005 127.748 146.167  1.00 18.52           O
ATOM   2734  CB  GLU D 105     113.925 131.074 146.972  1.00 18.52           C
ATOM   2735  CG  GLU D 105     112.496 131.559 147.154  1.00 18.52           C
ATOM   2736  CD  GLU D 105     112.137 131.789 148.609  1.00 18.52           C
ATOM   2737  OE1 GLU D 105     113.059 131.838 149.451  1.00 18.52           O
ATOM   2738  OE2 GLU D 105     110.933 131.921 148.912  1.00 18.52           O
ATOM   2739  N   LEU D 106     114.117 129.192 144.839  1.00 15.60           N
ATOM   2740  CA  LEU D 106     113.769 128.469 143.622  1.00 15.60           C
ATOM   2741  C   LEU D 106     114.495 127.135 143.512  1.00 15.60           C
ATOM   2742  O   LEU D 106     114.055 126.266 142.752  1.00 15.60           O
ATOM   2743  CB  LEU D 106     114.072 129.330 142.394  1.00 15.60           C
ATOM   2744  CG  LEU D 106     113.062 130.434 142.074  1.00 15.60           C
ATOM   2745  CD1 LEU D 106     113.561 131.305 140.932  1.00 15.60           C
ATOM   2746  CD2 LEU D 106     111.703 129.837 141.744  1.00 15.60           C
ATOM   2747  N   ALA D 107     115.592 126.952 144.251  1.00 14.76           N
ATOM   2748  CA  ALA D 107     116.306 125.681 144.206  1.00 14.76           C
ATOM   2749  C   ALA D 107     115.530 124.575 144.907  1.00 14.76           C
ATOM   2750  O   ALA D 107     115.698 123.396 144.576  1.00 14.76           O
ATOM   2751  CB  ALA D 107     117.694 125.834 144.828  1.00 14.76           C
ATOM   2752  N   LYS D 108     114.681 124.930 145.873  1.00 15.70           N
ATOM   2753  CA  LYS D 108     113.889 123.925 146.574  1.00 15.70           C
ATOM   2754  C   LYS D 108     112.758 123.396 145.700  1.00 15.70           C
ATOM   2755  O   LYS D 108     112.447 122.201 145.739  1.00 15.70           O
ATOM   2756  CB  LYS D 108     113.334 124.508 147.873  1.00 15.70           C
ATOM   2757  CG  LYS D 108     112.564 123.513 148.726  1.00 15.70           C
ATOM   2758  CD  LYS D 108     113.415 122.996 149.875  1.00 15.70           C
ATOM   2759  CE  LYS D 108     113.665 124.083 150.909  1.00 15.70           C
ATOM   2760  NZ  LYS D 108     112.406 124.511 151.578  1.00 15.70           N
ATOM   2761  N   HIS D 109     112.136 124.270 144.905  1.00 16.03           N
ATOM   2762  CA  HIS D 109     111.050 123.842 144.031  1.00 16.03           C
ATOM   2763  C   HIS D 109     111.541 122.981 142.875  1.00 16.03           C
ATOM   2764  O   HIS D 109     110.765 122.180 142.343  1.00 16.03           O
ATOM   2765  CB  HIS D 109     110.301 125.060 143.489  1.00 16.03           C
ATOM   2766  CG  HIS D 109     109.291 125.622 144.441  1.00 16.03           C
ATOM   2767  ND1 HIS D 109     109.290 126.944 144.831  1.00 16.03           N
ATOM   2768  CD2 HIS D 109     108.248 125.041 145.080  1.00 16.03           C
ATOM   2769  CE1 HIS D 109     108.291 127.153 145.670  1.00 16.03           C
ATOM   2770  NE2 HIS D 109     107.643 126.015 145.838  1.00 16.03           N
ATOM   2771  N   ALA D 110     112.806 123.126 142.476  1.00 14.44           N
ATOM   2772  CA  ALA D 110     113.339 122.323 141.382  1.00 14.44           C
ATOM   2773  C   ALA D 110     113.596 120.880 141.794  1.00 14.44           C
ATOM   2774  O   ALA D 110     113.712 120.012 140.923  1.00 14.44           O
ATOM   2775  CB  ALA D 110     114.627 122.950 140.848  1.00 14.44           C
ATOM   2776  N   VAL D 111     113.687 120.604 143.097  1.00 13.90           N
ATOM   2777  CA  VAL D 111     113.926 119.238 143.549  1.00 13.90           C
ATOM   2778  C   VAL D 111     112.662 118.400 143.410  1.00 13.90           C
ATOM   2779  O   VAL D 111     112.711 117.245 142.968  1.00 13.90           O
ATOM   2780  CB  VAL D 111     114.450 119.241 144.997  1.00 13.90           C
ATOM   2781  CG1 VAL D 111     114.681 117.819 145.483  1.00 13.90           C
ATOM   2782  CG2 VAL D 111     115.728 120.060 145.095  1.00 13.90           C
ATOM   2783  N   SER D 112     111.510 118.964 143.780  1.00 15.40           N
ATOM   2784  CA  SER D 112     110.256 118.229 143.657  1.00 15.40           C
ATOM   2785  C   SER D 112     109.839 118.065 142.201  1.00 15.40           C
ATOM   2786  O   SER D 112     109.165 117.087 141.857  1.00 15.40           O
ATOM   2787  CB  SER D 112     109.154 118.933 144.449  1.00 15.40           C
ATOM   2788  OG  SER D 112     107.888 118.353 144.188  1.00 15.40           O
ATOM   2789  N   GLU D 113     110.225 119.004 141.336  1.00 16.26           N
ATOM   2790  CA  GLU D 113     109.886 118.913 139.922  1.00 16.26           C
ATOM   2791  C   GLU D 113     110.857 118.039 139.139  1.00 16.26           C
ATOM   2792  O   GLU D 113     110.464 117.458 138.122  1.00 16.26           O
ATOM   2793  CB  GLU D 113     109.837 120.310 139.300  1.00 16.26           C
ATOM   2794  CG  GLU D 113     108.714 121.186 139.829  1.00 16.26           C
ATOM   2795  CD  GLU D 113     107.458 121.098 138.984  1.00 16.26           C
ATOM   2796  OE1 GLU D 113     107.430 120.275 138.045  1.00 16.26           O
ATOM   2797  OE2 GLU D 113     106.501 121.851 139.259  1.00 16.26           O
ATOM   2798  N   GLY D 114     112.106 117.934 139.586  1.00 14.81           N
ATOM   2799  CA  GLY D 114     113.085 117.111 138.905  1.00 14.81           C
ATOM   2800  C   GLY D 114     112.934 115.635 139.209  1.00 14.81           C
ATOM   2801  O   GLY D 114     113.062 114.793 138.315  1.00 14.81           O
ATOM   2802  N   THR D 115     112.661 115.308 140.473  1.00 15.70           N
ATOM   2803  CA  THR D 115     112.480 113.921 140.878  1.00 15.70           C
ATOM   2804  C   THR D 115     111.143 113.342 140.437  1.00 15.70           C
ATOM   2805  O   THR D 115     110.983 112.116 140.455  1.00 15.70           O
ATOM   2806  CB  THR D 115     112.613 113.792 142.399  1.00 15.70           C
ATOM   2807  OG1 THR D 115     111.641 114.628 143.039  1.00 15.70           O
ATOM   2808  CG2 THR D 115     114.007 114.204 142.849  1.00 15.70           C
ATOM   2809  N   LYS D 116     110.185 114.184 140.043  1.00 17.06           N
ATOM   2810  CA  LYS D 116     108.892 113.674 139.600  1.00 17.06           C
ATOM   2811  C   LYS D 116     108.992 112.990 138.243  1.00 17.06           C
ATOM   2812  O   LYS D 116     108.285 112.007 137.993  1.00 17.06           O
ATOM   2813  CB  LYS D 116     107.869 114.809 139.549  1.00 17.06           C
ATOM   2814  CG  LYS D 116     106.424 114.346 139.641  1.00 17.06           C
ATOM   2815  CD  LYS D 116     105.469 115.420 139.145  1.00 17.06           C
ATOM   2816  CE  LYS D 116     105.409 115.449 137.626  1.00 17.06           C
ATOM   2817  NZ  LYS D 116     104.431 116.455 137.127  1.00 17.06           N
ATOM   2818  N   ALA D 117     109.858 113.487 137.361  1.00 16.08           N
ATOM   2819  CA  ALA D 117     110.037 112.890 136.045  1.00 16.08           C
ATOM   2820  C   ALA D 117     111.033 111.738 136.044  1.00 16.08           C
ATOM   2821  O   ALA D 117     111.019 110.928 135.110  1.00 16.08           O
ATOM   2822  CB  ALA D 117     110.490 113.951 135.038  1.00 16.08           C
ATOM   2823  N   VAL D 118     111.890 111.646 137.061  1.00 16.11           N
ATOM   2824  CA  VAL D 118     112.863 110.560 137.117  1.00 16.11           C
ATOM   2825  C   VAL D 118     112.182 109.258 137.520  1.00 16.11           C
ATOM   2826  O   VAL D 118     112.399 108.207 136.905  1.00 16.11           O
ATOM   2827  CB  VAL D 118     114.011 110.919 138.078  1.00 16.11           C
ATOM   2828  CG1 VAL D 118     114.859 109.692 138.380  1.00 16.11           C
ATOM   2829  CG2 VAL D 118     114.864 112.033 137.490  1.00 16.11           C
ATOM   2830  N   THR D 119     111.343 109.308 138.557  1.00 18.59           N
ATOM   2831  CA  THR D 119     110.641 108.107 138.998  1.00 18.59           C
ATOM   2832  C   THR D 119     109.580 107.685 137.989  1.00 18.59           C
ATOM   2833  O   THR D 119     109.323 106.488 137.812  1.00 18.59           O
ATOM   2834  CB  THR D 119     110.012 108.340 140.373  1.00 18.59           C
ATOM   2835  OG1 THR D 119     110.968 108.968 141.236  1.00 18.59           O
ATOM   2836  CG2 THR D 119     109.574 107.020 140.992  1.00 18.59           C
ATOM   2837  N   LYS D 120     108.955 108.653 137.314  1.00 19.53           N
ATOM   2838  CA  LYS D 120     107.938 108.323 136.322  1.00 19.53           C
ATOM   2839  C   LYS D 120     108.548 107.679 135.083  1.00 19.53           C
ATOM   2840  O   LYS D 120     107.911 106.829 134.451  1.00 19.53           O
ATOM   2841  CB  LYS D 120     107.153 109.578 135.937  1.00 19.53           C
ATOM   2842  CG  LYS D 120     105.924 109.310 135.083  1.00 19.53           C
ATOM   2843  CD  LYS D 120     105.001 110.517 135.047  1.00 19.53           C
ATOM   2844  CE  LYS D 120     103.590 110.122 134.641  1.00 19.53           C
ATOM   2845  NZ  LYS D 120     103.574 109.363 133.360  1.00 19.53           N
ATOM   2846  N   TYR D 121     109.775 108.063 134.724  1.00 20.00           N
ATOM   2847  CA  TYR D 121     110.419 107.475 133.554  1.00 20.00           C
ATOM   2848  C   TYR D 121     110.916 106.064 133.846  1.00 20.00           C
ATOM   2849  O   TYR D 121     110.875 105.191 132.972  1.00 20.00           O
ATOM   2850  CB  TYR D 121     111.568 108.366 133.084  1.00 20.00           C
ATOM   2851  CG  TYR D 121     112.437 107.739 132.017  1.00 20.00           C
ATOM   2852  CD1 TYR D 121     111.978 107.602 130.714  1.00 20.00           C
ATOM   2853  CD2 TYR D 121     113.717 107.288 132.312  1.00 20.00           C
ATOM   2854  CE1 TYR D 121     112.769 107.030 129.734  1.00 20.00           C
ATOM   2855  CE2 TYR D 121     114.515 106.715 131.340  1.00 20.00           C
ATOM   2856  CZ  TYR D 121     114.036 106.588 130.053  1.00 20.00           C
ATOM   2857  OH  TYR D 121     114.827 106.018 129.082  1.00 20.00           O
ATOM   2858  N   THR D 122     111.390 105.822 135.070  1.00 20.88           N
ATOM   2859  CA  THR D 122     111.878 104.495 135.431  1.00 20.88           C
ATOM   2860  C   THR D 122     110.725 103.535 135.699  1.00 20.88           C
ATOM   2861  O   THR D 122     110.697 102.421 135.162  1.00 20.88           O
ATOM   2862  CB  THR D 122     112.793 104.585 136.654  1.00 20.88           C
ATOM   2863  OG1 THR D 122     112.130 105.309 137.698  1.00 20.88           O
ATOM   2864  CG2 THR D 122     114.091 105.294 136.298  1.00 20.88           C
ATOM   2865  N   SER D 123     109.765 103.949 136.527  1.00 23.62           N
ATOM   2866  CA  SER D 123     108.607 103.117 136.855  1.00 23.62           C
ATOM   2867  C   SER D 123     107.521 103.365 135.812  1.00 23.62           C
ATOM   2868  O   SER D 123     106.547 104.088 136.033  1.00 23.62           O
ATOM   2869  CB  SER D 123     108.117 103.412 138.267  1.00 23.62           C
ATOM   2870  OG  SER D 123     107.627 104.738 138.371  1.00 23.62           O
ATOM   2871  N   ALA D 124     107.703 102.747 134.650  1.00 25.26           N
ATOM   2872  CA  ALA D 124     106.753 102.882 133.553  1.00 25.26           C
ATOM   2873  C   ALA D 124     106.705 101.610 132.714  1.00 25.26           C
ATOM   2874  O   ALA D 124     107.586 101.365 131.890  1.00 25.26           O
ATOM   2875  CB  ALA D 124     107.111 104.078 132.685  1.00 25.26           C
TER
ATOM   2876  N   PRO E  38     108.046 185.246 128.397  1.00 63.95           N
ATOM   2877  CA  PRO E  38     107.264 184.249 127.659  1.00 63.95           C
ATOM   2878  C   PRO E  38     106.946 183.014 128.497  1.00 63.95           C
ATOM   2879  O   PRO E  38     106.853 183.107 129.721  1.00 63.95           O
ATOM   2880  CB  PRO E  38     108.176 183.890 126.485  1.00 63.95           C
ATOM   2881  CG  PRO E  38     109.551 184.129 127.001  1.00 63.95           C
ATOM   2882  CD  PRO E  38     109.450 185.292 127.950  1.00 63.95           C
ATOM   2883  N   HIS E  39     106.782 181.871 127.837  1.00 57.07           N
ATOM   2884  CA  HIS E  39     106.472 180.617 128.522  1.00 57.07           C
ATOM   2885  C   HIS E  39     107.762 179.838 128.773  1.00 57.07           C
ATOM   2886  O   HIS E  39     108.020 178.780 128.198  1.00 57.07           O
ATOM   2887  CB  HIS E  39     105.469 179.803 127.708  1.00 57.07           C
ATOM   2888  CG  HIS E  39     104.867 178.658 128.462  1.00 57.07           C
ATOM   2889  ND1 HIS E  39     104.123 177.673 127.849  1.00 57.07           N
ATOM   2890  CD2 HIS E  39     104.898 178.342 129.778  1.00 57.07           C
ATOM   2891  CE1 HIS E  39     103.722 176.799 128.755  1.00 57.07           C
ATOM   2892  NE2 HIS E  39     104.179 177.182 129.933  1.00 57.07           N
ATOM   2893  N   ARG E  40     108.582 180.395 129.660  1.00 45.69           N
ATOM   2894  CA  ARG E  40     109.856 179.792 130.030  1.00 45.69           C
ATOM   2895  C   ARG E  40     109.665 178.943 131.282  1.00 45.69           C
ATOM   2896  O   ARG E  40     109.261 179.456 132.331  1.00 45.69           O
ATOM   2897  CB  ARG E  40     110.916 180.867 130.262  1.00 45.69           C
ATOM   2898  CG  ARG E  40     111.724 181.219 129.024  1.00 45.69           C
ATOM   2899  CD  ARG E  40     113.087 181.782 129.395  1.00 45.69           C
ATOM   2900  NE  ARG E  40     113.857 180.854 130.217  1.00 45.69           N
ATOM   2901  CZ  ARG E  40     115.033 180.344 129.867  1.00 45.69           C
ATOM   2902  NH1 ARG E  40     115.580 180.672 128.704  1.00 45.69           N
ATOM   2903  NH2 ARG E  40     115.664 179.506 130.678  1.00 45.69           N
ATOM   2904  N   TYR E  41     109.956 177.650 131.169  1.00 41.25           N
ATOM   2905  CA  TYR E  41     109.808 176.740 132.292  1.00 41.25           C
ATOM   2906  C   TYR E  41     110.978 176.889 133.262  1.00 41.25           C
ATOM   2907  O   TYR E  41     112.031 177.444 132.935  1.00 41.25           O
ATOM   2908  CB  TYR E  41     109.701 175.297 131.801  1.00 41.25           C
ATOM   2909  CG  TYR E  41     108.328 174.925 131.288  1.00 41.25           C
ATOM   2910  CD1 TYR E  41     107.355 174.432 132.148  1.00 41.25           C
ATOM   2911  CD2 TYR E  41     108.004 175.069 129.945  1.00 41.25           C
ATOM   2912  CE1 TYR E  41     106.098 174.091 131.684  1.00 41.25           C
ATOM   2913  CE2 TYR E  41     106.750 174.731 129.472  1.00 41.25           C
ATOM   2914  CZ  TYR E  41     105.801 174.243 130.346  1.00 41.25           C
ATOM   2915  OH  TYR E  41     104.551 173.905 129.880  1.00 41.25           O
ATOM   2916  N   ARG E  42     110.781 176.380 134.477  1.00 38.76           N
ATOM   2917  CA  ARG E  42     111.815 176.460 135.498  1.00 38.76           C
ATOM   2918  C   ARG E  42     112.914 175.435 135.219  1.00 38.76           C
ATOM   2919  O   ARG E  42     112.628 174.330 134.752  1.00 38.76           O
ATOM   2920  CB  ARG E  42     111.222 176.219 136.885  1.00 38.76           C
ATOM   2921  CG  ARG E  42     110.458 177.405 137.449  1.00 38.76           C
ATOM   2922  CD  ARG E  42     109.637 177.006 138.664  1.00 38.76           C
ATOM   2923  NE  ARG E  42     110.456 176.905 139.869  1.00 38.76           N
ATOM   2924  CZ  ARG E  42     110.771 175.759 140.464  1.00 38.76           C
ATOM   2925  NH1 ARG E  42     110.335 174.609 139.968  1.00 38.76           N
ATOM   2926  NH2 ARG E  42     111.522 175.762 141.557  1.00 38.76           N
ATOM   2927  N   PRO E  43     114.177 175.778 135.491  1.00 34.93           N
ATOM   2928  CA  PRO E  43     115.268 174.820 135.263  1.00 34.93           C
ATOM   2929  C   PRO E  43     115.181 173.615 136.185  1.00 34.93           C
ATOM   2930  O   PRO E  43     115.817 173.584 137.243  1.00 34.93           O
ATOM   2931  CB  PRO E  43     116.531 175.648 135.539  1.00 34.93           C
ATOM   2932  CG  PRO E  43     116.091 177.079 135.461  1.00 34.93           C
ATOM   2933  CD  PRO E  43     114.674 177.090 135.934  1.00 34.93           C
ATOM   2934  N   GLY E  44     114.394 172.617 135.791  1.00 31.82           N
ATOM   2935  CA  GLY E  44     114.237 171.418 136.591  1.00 31.82           C
ATOM   2936  C   GLY E  44     113.042 170.582 136.184  1.00 31.82           C
ATOM   2937  O   GLY E  44     113.082 169.350 136.262  1.00 31.82           O
ATOM   2938  N   THR E  45     111.967 171.242 135.747  1.00 30.95           N
ATOM   2939  CA  THR E  45     110.767 170.524 135.338  1.00 30.95           C
ATOM   2940  C   THR E  45     110.887 169.941 133.936  1.00 30.95           C
ATOM   2941  O   THR E  45     110.059 169.109 133.551  1.00 30.95           O
ATOM   2942  CB  THR E  45     109.548 171.445 135.410  1.00 30.95           C
ATOM   2943  OG1 THR E  45     108.376 170.724 135.009  1.00 30.95           O
ATOM   2944  CG2 THR E  45     109.734 172.649 134.498  1.00 30.95           C
ATOM   2945  N   VAL E  46     111.892 170.354 133.168  1.00 28.18           N
ATOM   2946  CA  VAL E  46     112.076 169.838 131.815  1.00 28.18           C
ATOM   2947  C   VAL E  46     113.007 168.632 131.804  1.00 28.18           C
ATOM   2948  O   VAL E  46     112.799 167.689 131.036  1.00 28.18           O
ATOM   2949  CB  VAL E  46     112.593 170.959 130.892  1.00 28.18           C
ATOM   2950  CG1 VAL E  46     112.576 170.505 129.439  1.00 28.18           C
ATOM   2951  CG2 VAL E  46     111.763 172.220 131.073  1.00 28.18           C
ATOM   2952  N   ALA E  47     114.039 168.640 132.650  1.00 25.27           N
ATOM   2953  CA  ALA E  47     114.973 167.521 132.699  1.00 25.27           C
ATOM   2954  C   ALA E  47     114.346 166.266 133.289  1.00 25.27           C
ATOM   2955  O   ALA E  47     114.776 165.157 132.954  1.00 25.27           O
ATOM   2956  CB  ALA E  47     116.217 167.907 133.500  1.00 25.27           C
ATOM   2957  N   LEU E  48     113.342 166.411 134.157  1.00 26.53           N
ATOM   2958  CA  LEU E  48     112.684 165.253 134.747  1.00 26.53           C
ATOM   2959  C   LEU E  48     111.778 164.527 133.762  1.00 26.53           C
ATOM   2960  O   LEU E  48     111.491 163.342 133.964  1.00 26.53           O
ATOM   2961  CB  LEU E  48     111.873 165.675 135.974  1.00 26.53           C
ATOM   2962  CG  LEU E  48     112.663 165.902 137.265  1.00 26.53           C
ATOM   2963  CD1 LEU E  48     111.923 166.861 138.185  1.00 26.53           C
ATOM   2964  CD2 LEU E  48     112.933 164.580 137.968  1.00 26.53           C
ATOM   2965  N   ARG E  49     111.323 165.205 132.706  1.00 27.42           N
ATOM   2966  CA  ARG E  49     110.465 164.559 131.720  1.00 27.42           C
ATOM   2967  C   ARG E  49     111.237 163.584 130.842  1.00 27.42           C
ATOM   2968  O   ARG E  49     110.648 162.635 130.311  1.00 27.42           O
ATOM   2969  CB  ARG E  49     109.774 165.613 130.853  1.00 27.42           C
ATOM   2970  CG  ARG E  49     108.862 166.553 131.625  1.00 27.42           C
ATOM   2971  CD  ARG E  49     107.793 167.149 130.724  1.00 27.42           C
ATOM   2972  NE  ARG E  49     108.352 168.100 129.767  1.00 27.42           N
ATOM   2973  CZ  ARG E  49     107.995 169.378 129.688  1.00 27.42           C
ATOM   2974  NH1 ARG E  49     107.077 169.864 130.512  1.00 27.42           N
ATOM   2975  NH2 ARG E  49     108.557 170.170 128.786  1.00 27.42           N
ATOM   2976  N   GLU E  50     112.544 163.795 130.676  1.00 22.98           N
ATOM   2977  CA  GLU E  50     113.357 162.898 129.865  1.00 22.98           C
ATOM   2978  C   GLU E  50     113.643 161.574 130.560  1.00 22.98           C
ATOM   2979  O   GLU E  50     113.992 160.599 129.886  1.00 22.98           O
ATOM   2980  CB  GLU E  50     114.677 163.576 129.491  1.00 22.98           C
ATOM   2981  CG  GLU E  50     114.512 164.855 128.688  1.00 22.98           C
ATOM   2982  CD  GLU E  50     115.735 165.749 128.761  1.00 22.98           C
ATOM   2983  OE1 GLU E  50     116.755 165.317 129.336  1.00 22.98           O
ATOM   2984  OE2 GLU E  50     115.675 166.884 128.243  1.00 22.98           O
ATOM   2985  N   ILE E  51     113.505 161.517 131.886  1.00 21.48           N
ATOM   2986  CA  ILE E  51     113.756 160.271 132.603  1.00 21.48           C
ATOM   2987  C   ILE E  51     112.627 159.278 132.360  1.00 21.48           C
ATOM   2988  O   ILE E  51     112.862 158.075 132.199  1.00 21.48           O
ATOM   2989  CB  ILE E  51     113.955 160.550 134.104  1.00 21.48           C
ATOM   2990  CG1 ILE E  51     114.987 161.661 134.306  1.00 21.48           C
ATOM   2991  CG2 ILE E  51     114.385 159.285 134.830  1.00 21.48           C
ATOM   2992  CD1 ILE E  51     115.091 162.145 135.736  1.00 21.48           C
ATOM   2993  N   ARG E  52     111.386 159.762 132.326  1.00 26.62           N
ATOM   2994  CA  ARG E  52     110.231 158.906 132.092  1.00 26.62           C
ATOM   2995  C   ARG E  52     110.002 158.602 130.617  1.00 26.62           C
ATOM   2996  O   ARG E  52     109.045 157.892 130.291  1.00 26.62           O
ATOM   2997  CB  ARG E  52     108.973 159.548 132.684  1.00 26.62           C
ATOM   2998  CG  ARG E  52     109.055 159.812 134.179  1.00 26.62           C
ATOM   2999  CD  ARG E  52     107.821 160.546 134.677  1.00 26.62           C
ATOM   3000  NE  ARG E  52     108.115 161.393 135.830  1.00 26.62           N
ATOM   3001  CZ  ARG E  52     108.137 160.962 137.087  1.00 26.62           C
ATOM   3002  NH1 ARG E  52     107.882 159.690 137.359  1.00 26.62           N
ATOM   3003  NH2 ARG E  52     108.415 161.804 138.073  1.00 26.62           N
ATOM   3004  N   ARG E  53     110.848 159.115 129.725  1.00 23.25           N
ATOM   3005  CA  ARG E  53     110.709 158.891 128.291  1.00 23.25           C
ATOM   3006  C   ARG E  53     111.771 157.946 127.741  1.00 23.25           C
ATOM   3007  O   ARG E  53     111.448 157.019 126.993  1.00 23.25           O
ATOM   3008  CB  ARG E  53     110.762 160.228 127.543  1.00 23.25           C
ATOM   3009  CG  ARG E  53     110.686 160.098 126.030  1.00 23.25           C
ATOM   3010  CD  ARG E  53     111.156 161.370 125.343  1.00 23.25           C
ATOM   3011  NE  ARG E  53     111.409 161.161 123.920  1.00 23.25           N
ATOM   3012  CZ  ARG E  53     111.953 162.070 123.118  1.00 23.25           C
ATOM   3013  NH1 ARG E  53     112.306 163.255 123.597  1.00 23.25           N
ATOM   3014  NH2 ARG E  53     112.146 161.794 121.835  1.00 23.25           N
ATOM   3015  N   TYR E  54     113.039 158.163 128.099  1.00 20.33           N
ATOM   3016  CA  TYR E  54     114.102 157.297 127.601  1.00 20.33           C
ATOM   3017  C   TYR E  54     114.080 155.931 128.275  1.00 20.33           C
ATOM   3018  O   TYR E  54     114.558 154.949 127.696  1.00 20.33           O
ATOM   3019  CB  TYR E  54     115.462 157.965 127.802  1.00 20.33           C
ATOM   3020  CG  TYR E  54     115.715 159.134 126.877  1.00 20.33           C
ATOM   3021  CD1 TYR E  54     115.650 158.980 125.498  1.00 20.33           C
ATOM   3022  CD2 TYR E  54     116.021 160.391 127.382  1.00 20.33           C
ATOM   3023  CE1 TYR E  54     115.880 160.046 124.649  1.00 20.33           C
ATOM   3024  CE2 TYR E  54     116.254 161.462 126.540  1.00 20.33           C
ATOM   3025  CZ  TYR E  54     116.182 161.284 125.175  1.00 20.33           C
ATOM   3026  OH  TYR E  54     116.412 162.347 124.333  1.00 20.33           O
ATOM   3027  N   GLN E  55     113.535 155.846 129.489  1.00 21.15           N
ATOM   3028  CA  GLN E  55     113.468 154.580 130.207  1.00 21.15           C
ATOM   3029  C   GLN E  55     112.334 153.684 129.728  1.00 21.15           C
ATOM   3030  O   GLN E  55     112.350 152.484 130.024  1.00 21.15           O
ATOM   3031  CB  GLN E  55     113.318 154.835 131.709  1.00 21.15           C
ATOM   3032  CG  GLN E  55     114.606 155.256 132.398  1.00 21.15           C
ATOM   3033  CD  GLN E  55     114.430 155.457 133.890  1.00 21.15           C
ATOM   3034  OE1 GLN E  55     113.452 156.055 134.337  1.00 21.15           O
ATOM   3035  NE2 GLN E  55     115.381 154.957 134.671  1.00 21.15           N
ATOM   3036  N   LYS E  56     111.358 154.228 129.003  1.00 21.87           N
ATOM   3037  CA  LYS E  56     110.242 153.431 128.509  1.00 21.87           C
ATOM   3038  C   LYS E  56     110.513 152.822 127.141  1.00 21.87           C
ATOM   3039  O   LYS E  56     110.091 151.689 126.882  1.00 21.87           O
ATOM   3040  CB  LYS E  56     108.972 154.284 128.445  1.00 21.87           C
ATOM   3041  CG  LYS E  56     107.684 153.476 128.421  1.00 21.87           C
ATOM   3042  CD  LYS E  56     106.459 154.377 128.474  1.00 21.87           C
ATOM   3043  CE  LYS E  56     106.579 155.415 129.579  1.00 21.87           C
ATOM   3044  NZ  LYS E  56     105.532 156.468 129.466  1.00 21.87           N
ATOM   3045  N   SER E  57     111.205 153.543 126.262  1.00 20.30           N
ATOM   3046  CA  SER E  57     111.517 153.046 124.930  1.00 20.30           C
ATOM   3047  C   SER E  57     112.846 152.302 124.942  1.00 20.30           C
ATOM   3048  O   SER E  57     113.767 152.661 125.681  1.00 20.30           O
ATOM   3049  CB  SER E  57     111.568 154.196 123.923  1.00 20.30           C
ATOM   3050  OG  SER E  57     110.305 154.827 123.805  1.00 20.30           O
ATOM   3051  N   THR E  58     112.937 151.261 124.114  1.00 17.98           N
ATOM   3052  CA  THR E  58     114.137 150.443 124.008  1.00 17.98           C
ATOM   3053  C   THR E  58     114.943 150.752 122.751  1.00 17.98           C
ATOM   3054  O   THR E  58     115.571 149.849 122.187  1.00 17.98           O
ATOM   3055  CB  THR E  58     113.770 148.959 124.046  1.00 17.98           C
ATOM   3056  OG1 THR E  58     113.215 148.568 122.784  1.00 17.98           O
ATOM   3057  CG2 THR E  58     112.754 148.690 125.146  1.00 17.98           C
ATOM   3058  N   GLU E  59     114.937 152.003 122.301  1.00 16.83           N
ATOM   3059  CA  GLU E  59     115.678 152.380 121.109  1.00 16.83           C
ATOM   3060  C   GLU E  59     117.138 152.665 121.451  1.00 16.83           C
ATOM   3061  O   GLU E  59     117.509 152.862 122.611  1.00 16.83           O
ATOM   3062  CB  GLU E  59     115.045 153.603 120.445  1.00 16.83           C
ATOM   3063  CG  GLU E  59     114.910 154.807 121.363  1.00 16.83           C
ATOM   3064  CD  GLU E  59     113.842 155.777 120.897  1.00 16.83           C
ATOM   3065  OE1 GLU E  59     113.237 155.530 119.833  1.00 16.83           O
ATOM   3066  OE2 GLU E  59     113.608 156.786 121.595  1.00 16.83           O
ATOM   3067  N   LEU E  60     117.971 152.686 120.413  1.00 12.34           N
ATOM   3068  CA  LEU E  60     119.396 152.942 120.578  1.00 12.34           C
ATOM   3069  C   LEU E  60     119.629 154.438 120.752  1.00 12.34           C
ATOM   3070  O   LEU E  60     119.176 155.243 119.931  1.00 12.34           O
ATOM   3071  CB  LEU E  60     120.175 152.410 119.377  1.00 12.34           C
ATOM   3072  CG  LEU E  60     120.341 150.891 119.299  1.00 12.34           C
ATOM   3073  CD1 LEU E  60     121.028 150.492 118.002  1.00 12.34           C
ATOM   3074  CD2 LEU E  60     121.114 150.372 120.502  1.00 12.34           C
ATOM   3075  N   LEU E  61     120.336 154.809 121.821  1.00 11.34           N
ATOM   3076  CA  LEU E  61     120.615 156.218 122.076  1.00 11.34           C
ATOM   3077  C   LEU E  61     121.798 156.707 121.249  1.00 11.34           C
ATOM   3078  O   LEU E  61     121.734 157.778 120.634  1.00 11.34           O
ATOM   3079  CB  LEU E  61     120.873 156.439 123.568  1.00 11.34           C
ATOM   3080  CG  LEU E  61     119.744 156.028 124.515  1.00 11.34           C
ATOM   3081  CD1 LEU E  61     120.240 155.969 125.951  1.00 11.34           C
ATOM   3082  CD2 LEU E  61     118.563 156.980 124.391  1.00 11.34           C
ATOM   3083  N   ILE E  62     122.882 155.939 121.222  1.00 11.83           N
ATOM   3084  CA  ILE E  62     124.064 156.309 120.453  1.00 11.83           C
ATOM   3085  C   ILE E  62     123.825 155.997 118.983  1.00 11.83           C
ATOM   3086  O   ILE E  62     123.224 154.972 118.637  1.00 11.83           O
ATOM   3087  CB  ILE E  62     125.308 155.578 120.989  1.00 11.83           C
ATOM   3088  CG1 ILE E  62     125.338 155.630 122.517  1.00 11.83           C
ATOM   3089  CG2 ILE E  62     126.576 156.186 120.408  1.00 11.83           C
ATOM   3090  CD1 ILE E  62     126.557 154.972 123.127  1.00 11.83           C
ATOM   3091  N   ARG E  63     124.297 156.884 118.111  1.00 18.13           N
ATOM   3092  CA  ARG E  63     124.112 156.704 116.680  1.00 18.13           C
ATOM   3093  C   ARG E  63     124.996 155.569 116.164  1.00 18.13           C
ATOM   3094  O   ARG E  63     125.881 155.060 116.859  1.00 18.13           O
ATOM   3095  CB  ARG E  63     124.417 158.004 115.936  1.00 18.13           C
ATOM   3096  CG  ARG E  63     123.463 159.141 116.263  1.00 18.13           C
ATOM   3097  CD  ARG E  63     123.661 160.317 115.322  1.00 18.13           C
ATOM   3098  NE  ARG E  63     124.913 161.021 115.583  1.00 18.13           N
ATOM   3099  CZ  ARG E  63     125.176 162.255 115.168  1.00 18.13           C
ATOM   3100  NH1 ARG E  63     124.273 162.929 114.469  1.00 18.13           N
ATOM   3101  NH2 ARG E  63     126.343 162.818 115.452  1.00 18.13           N
ATOM   3102  N   LYS E  64     124.746 155.174 114.917  1.00 14.34           N
ATOM   3103  CA  LYS E  64     125.449 154.059 114.293  1.00 14.34           C
ATOM   3104  C   LYS E  64     126.616 154.499 113.418  1.00 14.34           C
ATOM   3105  O   LYS E  64     127.630 153.798 113.353  1.00 14.34           O
ATOM   3106  CB  LYS E  64     124.475 153.225 113.455  1.00 14.34           C
ATOM   3107  CG  LYS E  64     123.524 152.370 114.277  1.00 14.34           C
ATOM   3108  CD  LYS E  64     122.807 151.349 113.409  1.00 14.34           C
ATOM   3109  CE  LYS E  64     121.930 150.432 114.246  1.00 14.34           C
ATOM   3110  NZ  LYS E  64     121.405 149.287 113.452  1.00 14.34           N
ATOM   3111  N   LEU E  65     126.498 155.646 112.742  1.00 15.05           N
ATOM   3112  CA  LEU E  65     127.575 156.076 111.851  1.00 15.05           C
ATOM   3113  C   LEU E  65     128.789 156.593 112.615  1.00 15.05           C
ATOM   3114  O   LEU E  65     129.913 156.162 112.302  1.00 15.05           O
ATOM   3115  CB  LEU E  65     127.044 157.109 110.850  1.00 15.05           C
ATOM   3116  CG  LEU E  65     127.926 157.392 109.633  1.00 15.05           C
ATOM   3117  CD1 LEU E  65     128.390 156.094 108.988  1.00 15.05           C
ATOM   3118  CD2 LEU E  65     127.187 158.259 108.625  1.00 15.05           C
ATOM   3119  N   PRO E  66     128.662 157.497 113.596  1.00 13.38           N
ATOM   3120  CA  PRO E  66     129.865 157.919 114.332  1.00 13.38           C
ATOM   3121  C   PRO E  66     130.484 156.807 115.159  1.00 13.38           C
ATOM   3122  O   PRO E  66     131.707 156.799 115.347  1.00 13.38           O
ATOM   3123  CB  PRO E  66     129.357 159.066 115.220  1.00 13.38           C
ATOM   3124  CG  PRO E  66     128.082 159.508 114.590  1.00 13.38           C
ATOM   3125  CD  PRO E  66     127.480 158.265 114.026  1.00 13.38           C
ATOM   3126  N   PHE E  67     129.680 155.867 115.659  1.00 10.35           N
ATOM   3127  CA  PHE E  67     130.211 154.765 116.449  1.00 10.35           C
ATOM   3128  C   PHE E  67     130.924 153.723 115.598  1.00 10.35           C
ATOM   3129  O   PHE E  67     131.755 152.976 116.125  1.00 10.35           O
ATOM   3130  CB  PHE E  67     129.087 154.099 117.246  1.00 10.35           C
ATOM   3131  CG  PHE E  67     129.574 153.162 118.314  1.00 10.35           C
ATOM   3132  CD1 PHE E  67     130.093 153.653 119.501  1.00 10.35           C
ATOM   3133  CD2 PHE E  67     129.514 151.791 118.131  1.00 10.35           C
ATOM   3134  CE1 PHE E  67     130.542 152.794 120.485  1.00 10.35           C
ATOM   3135  CE2 PHE E  67     129.962 150.926 119.112  1.00 10.35           C
ATOM   3136  CZ  PHE E  67     130.477 151.428 120.290  1.00 10.35           C
ATOM   3137  N   GLN E  68     130.622 153.656 114.300  1.00 11.47           N
ATOM   3138  CA  GLN E  68     131.282 152.680 113.438  1.00 11.47           C
ATOM   3139  C   GLN E  68     132.729 153.073 113.166  1.00 11.47           C
ATOM   3140  O   GLN E  68     133.608 152.208 113.082  1.00 11.47           O
ATOM   3141  CB  GLN E  68     130.509 152.530 112.128  1.00 11.47           C
ATOM   3142  CG  GLN E  68     131.036 151.435 111.216  1.00 11.47           C
ATOM   3143  CD  GLN E  68     129.998 150.957 110.220  1.00 11.47           C
ATOM   3144  OE1 GLN E  68     128.819 151.298 110.321  1.00 11.47           O
ATOM   3145  NE2 GLN E  68     130.432 150.161 109.249  1.00 11.47           N
ATOM   3146  N   ARG E  69     132.996 154.374 113.029  1.00 12.75           N
ATOM   3147  CA  ARG E  69     134.360 154.825 112.776  1.00 12.75           C
ATOM   3148  C   ARG E  69     135.233 154.709 114.019  1.00 12.75           C
ATOM   3149  O   ARG E  69     136.462 154.642 113.907  1.00 12.75           O
ATOM   3150  CB  ARG E  69     134.351 156.267 112.267  1.00 12.75           C
ATOM   3151  CG  ARG E  69     134.189 156.391 110.761  1.00 12.75           C
ATOM   3152  CD  ARG E  69     134.227 157.844 110.318  1.00 12.75           C
ATOM   3153  NE  ARG E  69     132.888 158.388 110.115  1.00 12.75           N
ATOM   3154  CZ  ARG E  69     132.357 159.360 110.850  1.00 12.75           C
ATOM   3155  NH1 ARG E  69     133.053 159.899 111.842  1.00 12.75           N
ATOM   3156  NH2 ARG E  69     131.130 159.793 110.594  1.00 12.75           N
ATOM   3157  N   LEU E  70     134.622 154.683 115.206  1.00 11.67           N
ATOM   3158  CA  LEU E  70     135.401 154.560 116.433  1.00 11.67           C
ATOM   3159  C   LEU E  70     135.914 153.137 116.622  1.00 11.67           C
ATOM   3160  O   LEU E  70     137.024 152.933 117.127  1.00 11.67           O
ATOM   3161  CB  LEU E  70     134.558 154.995 117.632  1.00 11.67           C
ATOM   3162  CG  LEU E  70     135.163 154.782 119.022  1.00 11.67           C
ATOM   3163  CD1 LEU E  70     136.383 155.669 119.217  1.00 11.67           C
ATOM   3164  CD2 LEU E  70     134.127 155.041 120.105  1.00 11.67           C
ATOM   3165  N   VAL E  71     135.123 152.142 116.217  1.00 10.68           N
ATOM   3166  CA  VAL E  71     135.542 150.752 116.371  1.00 10.68           C
ATOM   3167  C   VAL E  71     136.657 150.418 115.388  1.00 10.68           C
ATOM   3168  O   VAL E  71     137.586 149.667 115.713  1.00 10.68           O
ATOM   3169  CB  VAL E  71     134.333 149.813 116.204  1.00 10.68           C
ATOM   3170  CG1 VAL E  71     134.763 148.356 116.314  1.00 10.68           C
ATOM   3171  CG2 VAL E  71     133.262 150.138 117.234  1.00 10.68           C
ATOM   3172  N   ARG E  72     136.592 150.975 114.176  1.00 13.12           N
ATOM   3173  CA  ARG E  72     137.615 150.690 113.176  1.00 13.12           C
ATOM   3174  C   ARG E  72     138.953 151.323 113.536  1.00 13.12           C
ATOM   3175  O   ARG E  72     140.004 150.837 113.101  1.00 13.12           O
ATOM   3176  CB  ARG E  72     137.154 151.173 111.801  1.00 13.12           C
ATOM   3177  CG  ARG E  72     135.920 150.458 111.274  1.00 13.12           C
ATOM   3178  CD  ARG E  72     135.391 151.125 110.015  1.00 13.12           C
ATOM   3179  NE  ARG E  72     134.201 150.454 109.499  1.00 13.12           N
ATOM   3180  CZ  ARG E  72     134.229 149.416 108.670  1.00 13.12           C
ATOM   3181  NH1 ARG E  72     135.389 148.924 108.258  1.00 13.12           N
ATOM   3182  NH2 ARG E  72     133.096 148.868 108.252  1.00 13.12           N
ATOM   3183  N   GLU E  73     138.940 152.401 114.324  1.00 16.52           N
ATOM   3184  CA  GLU E  73     140.191 153.042 114.716  1.00 16.52           C
ATOM   3185  C   GLU E  73     140.915 152.232 115.785  1.00 16.52           C
ATOM   3186  O   GLU E  73     142.149 152.146 115.777  1.00 16.52           O
ATOM   3187  CB  GLU E  73     139.921 154.464 115.209  1.00 16.52           C
ATOM   3188  CG  GLU E  73     141.170 155.224 115.630  1.00 16.52           C
ATOM   3189  CD  GLU E  73     140.866 156.359 116.588  1.00 16.52           C
ATOM   3190  OE1 GLU E  73     139.848 157.054 116.385  1.00 16.52           O
ATOM   3191  OE2 GLU E  73     141.646 156.558 117.543  1.00 16.52           O
ATOM   3192  N   ILE E  74     140.166 151.630 116.710  1.00 12.38           N
ATOM   3193  CA  ILE E  74     140.786 150.842 117.770  1.00 12.38           C
ATOM   3194  C   ILE E  74     141.337 149.535 117.213  1.00 12.38           C
ATOM   3195  O   ILE E  74     142.432 149.098 117.586  1.00 12.38           O
ATOM   3196  CB  ILE E  74     139.780 150.597 118.908  1.00 12.38           C
ATOM   3197  CG1 ILE E  74     139.288 151.928 119.479  1.00 12.38           C
ATOM   3198  CG2 ILE E  74     140.405 149.746 120.003  1.00 12.38           C
ATOM   3199  CD1 ILE E  74     138.128 151.789 120.441  1.00 12.38           C
ATOM   3200  N   ALA E  75     140.596 148.896 116.310  1.00 13.44           N
ATOM   3201  CA  ALA E  75     141.019 147.633 115.718  1.00 13.44           C
ATOM   3202  C   ALA E  75     142.016 147.809 114.581  1.00 13.44           C
ATOM   3203  O   ALA E  75     142.349 146.823 113.915  1.00 13.44           O
ATOM   3204  CB  ALA E  75     139.800 146.854 115.215  1.00 13.44           C
ATOM   3205  N   GLN E  76     142.499 149.030 114.341  1.00 16.68           N
ATOM   3206  CA  GLN E  76     143.461 149.242 113.264  1.00 16.68           C
ATOM   3207  C   GLN E  76     144.887 148.990 113.739  1.00 16.68           C
ATOM   3208  O   GLN E  76     145.761 148.640 112.938  1.00 16.68           O
ATOM   3209  CB  GLN E  76     143.321 150.659 112.708  1.00 16.68           C
ATOM   3210  CG  GLN E  76     143.734 150.798 111.251  1.00 16.68           C
ATOM   3211  CD  GLN E  76     143.570 152.214 110.732  1.00 16.68           C
ATOM   3212  OE1 GLN E  76     143.345 153.148 111.502  1.00 16.68           O
ATOM   3213  NE2 GLN E  76     143.681 152.378 109.419  1.00 16.68           N
ATOM   3214  N   ASP E  77     145.141 149.162 115.038  1.00 15.61           N
ATOM   3215  CA  ASP E  77     146.480 148.940 115.569  1.00 15.61           C
ATOM   3216  C   ASP E  77     146.729 147.475 115.901  1.00 15.61           C
ATOM   3217  O   ASP E  77     147.887 147.044 115.949  1.00 15.61           O
ATOM   3218  CB  ASP E  77     146.704 149.805 116.811  1.00 15.61           C
ATOM   3219  CG  ASP E  77     145.523 149.777 117.762  1.00 15.61           C
ATOM   3220  OD1 ASP E  77     145.243 148.703 118.336  1.00 15.61           O
ATOM   3221  OD2 ASP E  77     144.873 150.829 117.936  1.00 15.61           O
ATOM   3222  N   PHE E  78     145.668 146.699 116.132  1.00 13.03           N
ATOM   3223  CA  PHE E  78     145.842 145.286 116.451  1.00 13.03           C
ATOM   3224  C   PHE E  78     146.096 144.467 115.191  1.00 13.03           C
ATOM   3225  O   PHE E  78     147.022 143.648 115.146  1.00 13.03           O
ATOM   3226  CB  PHE E  78     144.616 144.763 117.199  1.00 13.03           C
ATOM   3227  CG  PHE E  78     144.343 145.477 118.492  1.00 13.03           C
ATOM   3228  CD1 PHE E  78     145.291 145.498 119.501  1.00 13.03           C
ATOM   3229  CD2 PHE E  78     143.138 146.127 118.698  1.00 13.03           C
ATOM   3230  CE1 PHE E  78     145.042 146.155 120.692  1.00 13.03           C
ATOM   3231  CE2 PHE E  78     142.882 146.785 119.886  1.00 13.03           C
ATOM   3232  CZ  PHE E  78     143.836 146.799 120.884  1.00 13.03           C
ATOM   3233  N   LYS E  79     145.283 144.674 114.157  1.00 15.89           N
ATOM   3234  CA  LYS E  79     145.437 143.953 112.901  1.00 15.89           C
ATOM   3235  C   LYS E  79     144.937 144.831 111.765  1.00 15.89           C
ATOM   3236  O   LYS E  79     143.791 145.288 111.791  1.00 15.89           O
ATOM   3237  CB  LYS E  79     144.672 142.625 112.927  1.00 15.89           C
ATOM   3238  CG  LYS E  79     144.427 142.021 111.554  1.00 15.89           C
ATOM   3239  CD  LYS E  79     145.569 141.106 111.141  1.00 15.89           C
ATOM   3240  CE  LYS E  79     145.141 140.151 110.038  1.00 15.89           C
ATOM   3241  NZ  LYS E  79     144.055 139.236 110.486  1.00 15.89           N
ATOM   3242  N   THR E  80     145.797 145.062 110.778  1.00 19.69           N
ATOM   3243  CA  THR E  80     145.436 145.890 109.638  1.00 19.69           C
ATOM   3244  C   THR E  80     144.498 145.138 108.701  1.00 19.69           C
ATOM   3245  O   THR E  80     144.505 143.905 108.638  1.00 19.69           O
ATOM   3246  CB  THR E  80     146.684 146.335 108.875  1.00 19.69           C
ATOM   3247  OG1 THR E  80     147.393 145.183 108.400  1.00 19.69           O
ATOM   3248  CG2 THR E  80     147.598 147.150 109.778  1.00 19.69           C
ATOM   3249  N   ASP E  81     143.685 145.903 107.970  1.00 21.90           N
ATOM   3250  CA  ASP E  81     142.715 145.374 107.011  1.00 21.90           C
ATOM   3251  C   ASP E  81     141.747 144.403 107.696  1.00 21.90           C
ATOM   3252  O   ASP E  81     141.743 143.194 107.458  1.00 21.90           O
ATOM   3253  CB  ASP E  81     143.426 144.709 105.825  1.00 21.90           C
ATOM   3254  CG  ASP E  81     144.348 145.660 105.091  1.00 21.90           C
ATOM   3255  OD1 ASP E  81     143.999 146.853 104.968  1.00 21.90           O
ATOM   3256  OD2 ASP E  81     145.424 145.216 104.636  1.00 21.90           O
ATOM   3257  N   LEU E  82     140.920 144.980 108.563  1.00 16.96           N
ATOM   3258  CA  LEU E  82     139.915 144.239 109.308  1.00 16.96           C
ATOM   3259  C   LEU E  82     138.521 144.622 108.829  1.00 16.96           C
ATOM   3260  O   LEU E  82     138.279 145.758 108.411  1.00 16.96           O
ATOM   3261  CB  LEU E  82     140.040 144.500 110.813  1.00 16.96           C
ATOM   3262  CG  LEU E  82     140.927 143.531 111.596  1.00 16.96           C
ATOM   3263  CD1 LEU E  82     140.915 143.869 113.079  1.00 16.96           C
ATOM   3264  CD2 LEU E  82     140.488 142.093 111.366  1.00 16.96           C
ATOM   3265  N   ARG E  83     137.605 143.660 108.894  1.00 19.15           N
ATOM   3266  CA  ARG E  83     136.229 143.855 108.468  1.00 19.15           C
ATOM   3267  C   ARG E  83     135.276 143.487 109.598  1.00 19.15           C
ATOM   3268  O   ARG E  83     135.621 142.735 110.514  1.00 19.15           O
ATOM   3269  CB  ARG E  83     135.910 143.020 107.221  1.00 19.15           C
ATOM   3270  CG  ARG E  83     136.673 143.445 105.979  1.00 19.15           C
ATOM   3271  CD  ARG E  83     136.111 142.780 104.734  1.00 19.15           C
ATOM   3272  NE  ARG E  83     136.699 143.322 103.512  1.00 19.15           N
ATOM   3273  CZ  ARG E  83     136.286 143.016 102.286  1.00 19.15           C
ATOM   3274  NH1 ARG E  83     135.281 142.169 102.115  1.00 19.15           N
ATOM   3275  NH2 ARG E  83     136.880 143.557 101.231  1.00 19.15           N
ATOM   3276  N   PHE E  84     134.064 144.032 109.520  1.00 13.28           N
ATOM   3277  CA  PHE E  84     133.028 143.781 110.513  1.00 13.28           C
ATOM   3278  C   PHE E  84     131.723 143.470 109.800  1.00 13.28           C
ATOM   3279  O   PHE E  84     131.364 144.150 108.833  1.00 13.28           O
ATOM   3280  CB  PHE E  84     132.850 144.983 111.448  1.00 13.28           C
ATOM   3281  CG  PHE E  84     133.900 145.080 112.517  1.00 13.28           C
ATOM   3282  CD1 PHE E  84     133.722 144.454 113.740  1.00 13.28           C
ATOM   3283  CD2 PHE E  84     135.065 145.796 112.299  1.00 13.28           C
ATOM   3284  CE1 PHE E  84     134.688 144.542 114.727  1.00 13.28           C
ATOM   3285  CE2 PHE E  84     136.033 145.888 113.281  1.00 13.28           C
ATOM   3286  CZ  PHE E  84     135.845 145.259 114.496  1.00 13.28           C
ATOM   3287  N   GLN E  85     131.017 142.449 110.279  1.00 11.39           N
ATOM   3288  CA  GLN E  85     129.756 142.045 109.680  1.00 11.39           C
ATOM   3289  C   GLN E  85     128.648 143.023 110.066  1.00 11.39           C
ATOM   3290  O   GLN E  85     128.847 143.961 110.844  1.00 11.39           O
ATOM   3291  CB  GLN E  85     129.403 140.621 110.102  1.00 11.39           C
ATOM   3292  CG  GLN E  85     130.421 139.578 109.673  1.00 11.39           C
ATOM   3293  CD  GLN E  85     129.849 138.175 109.667  1.00 11.39           C
ATOM   3294  OE1 GLN E  85     128.946 137.856 110.441  1.00 11.39           O
ATOM   3295  NE2 GLN E  85     130.373 137.326 108.791  1.00 11.39           N
ATOM   3296  N   SER E  86     127.455 142.799 109.511  1.00 11.28           N
ATOM   3297  CA  SER E  86     126.325 143.672 109.812  1.00 11.28           C
ATOM   3298  C   SER E  86     125.834 143.469 111.239  1.00 11.28           C
ATOM   3299  O   SER E  86     125.451 144.433 111.913  1.00 11.28           O
ATOM   3300  CB  SER E  86     125.193 143.428 108.813  1.00 11.28           C
ATOM   3301  OG  SER E  86     124.595 142.160 109.019  1.00 11.28           O
ATOM   3302  N   ALA E  87     125.836 142.225 111.718  1.00  8.89           N
ATOM   3303  CA  ALA E  87     125.401 141.929 113.076  1.00  8.89           C
ATOM   3304  C   ALA E  87     126.493 142.155 114.113  1.00  8.89           C
ATOM   3305  O   ALA E  87     126.178 142.291 115.300  1.00  8.89           O
ATOM   3306  CB  ALA E  87     124.901 140.486 113.166  1.00  8.89           C
ATOM   3307  N   ALA E  88     127.761 142.197 113.699  1.00  8.65           N
ATOM   3308  CA  ALA E  88     128.847 142.435 114.643  1.00  8.65           C
ATOM   3309  C   ALA E  88     128.883 143.881 115.120  1.00  8.65           C
ATOM   3310  O   ALA E  88     129.334 144.147 116.240  1.00  8.65           O
ATOM   3311  CB  ALA E  88     130.187 142.057 114.011  1.00  8.65           C
ATOM   3312  N   ILE E  89     128.418 144.820 114.295  1.00  8.51           N
ATOM   3313  CA  ILE E  89     128.413 146.223 114.696  1.00  8.51           C
ATOM   3314  C   ILE E  89     127.328 146.477 115.735  1.00  8.51           C
ATOM   3315  O   ILE E  89     127.551 147.183 116.726  1.00  8.51           O
ATOM   3316  CB  ILE E  89     128.242 147.130 113.464  1.00  8.51           C
ATOM   3317  CG1 ILE E  89     129.339 146.842 112.436  1.00  8.51           C
ATOM   3318  CG2 ILE E  89     128.262 148.595 113.872  1.00  8.51           C
ATOM   3319  CD1 ILE E  89     129.121 147.525 111.103  1.00  8.51           C
ATOM   3320  N   GLY E  90     126.140 145.906 115.530  1.00  7.58           N
ATOM   3321  CA  GLY E  90     125.057 146.082 116.481  1.00  7.58           C
ATOM   3322  C   GLY E  90     125.289 145.407 117.816  1.00  7.58           C
ATOM   3323  O   GLY E  90     124.723 145.841 118.824  1.00  7.58           O
ATOM   3324  N   ALA E  91     126.109 144.353 117.845  1.00  7.48           N
ATOM   3325  CA  ALA E  91     126.390 143.673 119.105  1.00  7.48           C
ATOM   3326  C   ALA E  91     127.297 144.513 119.996  1.00  7.48           C
ATOM   3327  O   ALA E  91     127.140 144.518 121.223  1.00  7.48           O
ATOM   3328  CB  ALA E  91     127.015 142.305 118.836  1.00  7.48           C
ATOM   3329  N   LEU E  92     128.250 145.231 119.398  1.00  7.18           N
ATOM   3330  CA  LEU E  92     129.136 146.081 120.186  1.00  7.18           C
ATOM   3331  C   LEU E  92     128.436 147.354 120.641  1.00  7.18           C
ATOM   3332  O   LEU E  92     128.807 147.929 121.671  1.00  7.18           O
ATOM   3333  CB  LEU E  92     130.389 146.424 119.380  1.00  7.18           C
ATOM   3334  CG  LEU E  92     131.544 145.423 119.464  1.00  7.18           C
ATOM   3335  CD1 LEU E  92     132.501 145.607 118.297  1.00  7.18           C
ATOM   3336  CD2 LEU E  92     132.277 145.558 120.791  1.00  7.18           C
ATOM   3337  N   GLN E  93     127.427 147.808 119.894  1.00  8.61           N
ATOM   3338  CA  GLN E  93     126.705 149.014 120.283  1.00  8.61           C
ATOM   3339  C   GLN E  93     125.750 148.749 121.440  1.00  8.61           C
ATOM   3340  O   GLN E  93     125.543 149.628 122.285  1.00  8.61           O
ATOM   3341  CB  GLN E  93     125.943 149.581 119.085  1.00  8.61           C
ATOM   3342  CG  GLN E  93     125.431 150.998 119.287  1.00  8.61           C
ATOM   3343  CD  GLN E  93     124.939 151.630 117.999  1.00  8.61           C
ATOM   3344  OE1 GLN E  93     124.973 151.009 116.937  1.00  8.61           O
ATOM   3345  NE2 GLN E  93     124.479 152.873 118.087  1.00  8.61           N
ATOM   3346  N   GLU E  94     125.161 147.552 121.497  1.00  8.22           N
ATOM   3347  CA  GLU E  94     124.250 147.229 122.590  1.00  8.22           C
ATOM   3348  C   GLU E  94     124.991 147.069 123.911  1.00  8.22           C
ATOM   3349  O   GLU E  94     124.447 147.404 124.969  1.00  8.22           O
ATOM   3350  CB  GLU E  94     123.466 145.958 122.263  1.00  8.22           C
ATOM   3351  CG  GLU E  94     122.264 146.184 121.360  1.00  8.22           C
ATOM   3352  CD  GLU E  94     121.013 146.547 122.136  1.00  8.22           C
ATOM   3353  OE1 GLU E  94     121.061 146.538 123.384  1.00  8.22           O
ATOM   3354  OE2 GLU E  94     119.980 146.842 121.498  1.00  8.22           O
ATOM   3355  N   ALA E  95     126.225 146.562 123.872  1.00  7.18           N
ATOM   3356  CA  ALA E  95     127.012 146.400 125.087  1.00  7.18           C
ATOM   3357  C   ALA E  95     127.588 147.715 125.594  1.00  7.18           C
ATOM   3358  O   ALA E  95     127.791 147.861 126.804  1.00  7.18           O
ATOM   3359  CB  ALA E  95     128.145 145.399 124.853  1.00  7.18           C
ATOM   3360  N   SER E  96     127.857 148.670 124.701  1.00  7.35           N
ATOM   3361  CA  SER E  96     128.390 149.958 125.130  1.00  7.35           C
ATOM   3362  C   SER E  96     127.321 150.811 125.802  1.00  7.35           C
ATOM   3363  O   SER E  96     127.618 151.551 126.747  1.00  7.35           O
ATOM   3364  CB  SER E  96     128.993 150.701 123.937  1.00  7.35           C
ATOM   3365  OG  SER E  96     129.866 149.861 123.202  1.00  7.35           O
ATOM   3366  N   GLU E  97     126.076 150.722 125.330  1.00  8.61           N
ATOM   3367  CA  GLU E  97     124.999 151.489 125.946  1.00  8.61           C
ATOM   3368  C   GLU E  97     124.600 150.897 127.292  1.00  8.61           C
ATOM   3369  O   GLU E  97     124.226 151.632 128.214  1.00  8.61           O
ATOM   3370  CB  GLU E  97     123.794 151.552 125.008  1.00  8.61           C
ATOM   3371  CG  GLU E  97     124.071 152.250 123.687  1.00  8.61           C
ATOM   3372  CD  GLU E  97     122.810 152.500 122.885  1.00  8.61           C
ATOM   3373  OE1 GLU E  97     121.710 152.193 123.392  1.00  8.61           O
ATOM   3374  OE2 GLU E  97     122.918 153.003 121.747  1.00  8.61           O
ATOM   3375  N   ALA E  98     124.672 149.571 127.426  1.00  6.98           N
ATOM   3376  CA  ALA E  98     124.329 148.939 128.694  1.00  6.98           C
ATOM   3377  C   ALA E  98     125.389 149.196 129.757  1.00  6.98           C
ATOM   3378  O   ALA E  98     125.072 149.232 130.951  1.00  6.98           O
ATOM   3379  CB  ALA E  98     124.128 147.436 128.497  1.00  6.98           C
ATOM   3380  N   TYR E  99     126.646 149.375 129.347  1.00  6.57           N
ATOM   3381  CA  TYR E  99     127.708 149.649 130.309  1.00  6.57           C
ATOM   3382  C   TYR E  99     127.662 151.093 130.796  1.00  6.57           C
ATOM   3383  O   TYR E  99     127.917 151.360 131.976  1.00  6.57           O
ATOM   3384  CB  TYR E  99     129.071 149.338 129.688  1.00  6.57           C
ATOM   3385  CG  TYR E  99     130.244 149.825 130.508  1.00  6.57           C
ATOM   3386  CD1 TYR E  99     130.571 149.221 131.715  1.00  6.57           C
ATOM   3387  CD2 TYR E  99     131.026 150.888 130.075  1.00  6.57           C
ATOM   3388  CE1 TYR E  99     131.644 149.662 132.469  1.00  6.57           C
ATOM   3389  CE2 TYR E  99     132.101 151.336 130.821  1.00  6.57           C
ATOM   3390  CZ  TYR E  99     132.405 150.720 132.017  1.00  6.57           C
ATOM   3391  OH  TYR E  99     133.473 151.162 132.763  1.00  6.57           O
ATOM   3392  N   LEU E 100     127.338 152.033 129.906  1.00  6.52           N
ATOM   3393  CA  LEU E 100     127.260 153.435 130.299  1.00  6.52           C
ATOM   3394  C   LEU E 100     126.028 153.723 131.147  1.00  6.52           C
ATOM   3395  O   LEU E 100     126.069 154.610 132.007  1.00  6.52           O
ATOM   3396  CB  LEU E 100     127.264 154.330 129.058  1.00  6.52           C
ATOM   3397  CG  LEU E 100     128.590 154.432 128.302  1.00  6.52           C
ATOM   3398  CD1 LEU E 100     128.423 155.250 127.030  1.00  6.52           C
ATOM   3399  CD2 LEU E 100     129.671 155.029 129.189  1.00  6.52           C
ATOM   3400  N   VAL E 101     124.933 152.995 130.923  1.00  6.95           N
ATOM   3401  CA  VAL E 101     123.727 153.202 131.720  1.00  6.95           C
ATOM   3402  C   VAL E 101     123.937 152.692 133.141  1.00  6.95           C
ATOM   3403  O   VAL E 101     123.598 153.370 134.118  1.00  6.95           O
ATOM   3404  CB  VAL E 101     122.518 152.527 131.046  1.00  6.95           C
ATOM   3405  CG1 VAL E 101     121.412 152.269 132.060  1.00  6.95           C
ATOM   3406  CG2 VAL E 101     122.005 153.385 129.899  1.00  6.95           C
ATOM   3407  N   GLY E 102     124.507 151.492 133.276  1.00  6.91           N
ATOM   3408  CA  GLY E 102     124.768 150.951 134.598  1.00  6.91           C
ATOM   3409  C   GLY E 102     125.833 151.714 135.358  1.00  6.91           C
ATOM   3410  O   GLY E 102     125.836 151.718 136.593  1.00  6.91           O
ATOM   3411  N   LEU E 103     126.750 152.367 134.641  1.00  6.76           N
ATOM   3412  CA  LEU E 103     127.780 153.158 135.307  1.00  6.76           C
ATOM   3413  C   LEU E 103     127.205 154.452 135.868  1.00  6.76           C
ATOM   3414  O   LEU E 103     127.623 154.912 136.937  1.00  6.76           O
ATOM   3415  CB  LEU E 103     128.924 153.453 134.336  1.00  6.76           C
ATOM   3416  CG  LEU E 103     130.130 154.203 134.906  1.00  6.76           C
ATOM   3417  CD1 LEU E 103     130.878 153.335 135.905  1.00  6.76           C
ATOM   3418  CD2 LEU E 103     131.054 154.661 133.788  1.00  6.76           C
ATOM   3419  N   PHE E 104     126.242 155.052 135.164  1.00  7.32           N
ATOM   3420  CA  PHE E 104     125.619 156.278 135.646  1.00  7.32           C
ATOM   3421  C   PHE E 104     124.688 156.030 136.824  1.00  7.32           C
ATOM   3422  O   PHE E 104     124.396 156.967 137.575  1.00  7.32           O
ATOM   3423  CB  PHE E 104     124.853 156.961 134.512  1.00  7.32           C
ATOM   3424  CG  PHE E 104     125.695 157.889 133.684  1.00  7.32           C
ATOM   3425  CD1 PHE E 104     126.499 158.841 134.290  1.00  7.32           C
ATOM   3426  CD2 PHE E 104     125.683 157.811 132.302  1.00  7.32           C
ATOM   3427  CE1 PHE E 104     127.275 159.698 133.532  1.00  7.32           C
ATOM   3428  CE2 PHE E 104     126.457 158.664 131.538  1.00  7.32           C
ATOM   3429  CZ  PHE E 104     127.254 159.609 132.154  1.00  7.32           C
ATOM   3430  N   GLU E 105     124.215 154.794 137.003  1.00  8.78           N
ATOM   3431  CA  GLU E 105     123.347 154.490 138.135  1.00  8.78           C
ATOM   3432  C   GLU E 105     124.128 154.504 139.443  1.00  8.78           C
ATOM   3433  O   GLU E 105     123.667 155.056 140.449  1.00  8.78           O
ATOM   3434  CB  GLU E 105     122.667 153.136 137.926  1.00  8.78           C
ATOM   3435  CG  GLU E 105     121.606 153.134 136.837  1.00  8.78           C
ATOM   3436  CD  GLU E 105     120.994 151.764 136.627  1.00  8.78           C
ATOM   3437  OE1 GLU E 105     121.359 150.828 137.369  1.00  8.78           O
ATOM   3438  OE2 GLU E 105     120.147 151.622 135.719  1.00  8.78           O
ATOM   3439  N   ASP E 106     125.318 153.899 139.448  1.00  7.80           N
ATOM   3440  CA  ASP E 106     126.150 153.900 140.645  1.00  7.80           C
ATOM   3441  C   ASP E 106     126.808 155.252 140.881  1.00  7.80           C
ATOM   3442  O   ASP E 106     127.118 155.593 142.028  1.00  7.80           O
ATOM   3443  CB  ASP E 106     127.219 152.810 140.544  1.00  7.80           C
ATOM   3444  CG  ASP E 106     126.625 151.420 140.427  1.00  7.80           C
ATOM   3445  OD1 ASP E 106     125.491 151.214 140.906  1.00  7.80           O
ATOM   3446  OD2 ASP E 106     127.294 150.534 139.855  1.00  7.80           O
ATOM   3447  N   THR E 107     127.028 156.030 139.820  1.00  7.39           N
ATOM   3448  CA  THR E 107     127.638 157.346 139.975  1.00  7.39           C
ATOM   3449  C   THR E 107     126.648 158.356 140.544  1.00  7.39           C
ATOM   3450  O   THR E 107     127.034 159.241 141.315  1.00  7.39           O
ATOM   3451  CB  THR E 107     128.184 157.835 138.633  1.00  7.39           C
ATOM   3452  OG1 THR E 107     128.896 156.770 137.989  1.00  7.39           O
ATOM   3453  CG2 THR E 107     129.126 159.012 138.837  1.00  7.39           C
ATOM   3454  N   ASN E 108     125.369 158.238 140.177  1.00  6.86           N
ATOM   3455  CA  ASN E 108     124.365 159.160 140.695  1.00  6.86           C
ATOM   3456  C   ASN E 108     124.085 158.919 142.172  1.00  6.86           C
ATOM   3457  O   ASN E 108     123.655 159.839 142.877  1.00  6.86           O
ATOM   3458  CB  ASN E 108     123.074 159.042 139.884  1.00  6.86           C
ATOM   3459  CG  ASN E 108     122.202 160.277 139.995  1.00  6.86           C
ATOM   3460  OD1 ASN E 108     122.564 161.352 139.516  1.00  6.86           O
ATOM   3461  ND2 ASN E 108     121.045 160.130 140.629  1.00  6.86           N
ATOM   3462  N   LEU E 109     124.318 157.697 142.658  1.00  6.99           N
ATOM   3463  CA  LEU E 109     124.108 157.405 144.071  1.00  6.99           C
ATOM   3464  C   LEU E 109     125.162 158.054 144.958  1.00  6.99           C
ATOM   3465  O   LEU E 109     124.902 158.279 146.144  1.00  6.99           O
ATOM   3466  CB  LEU E 109     124.094 155.893 144.300  1.00  6.99           C
ATOM   3467  CG  LEU E 109     122.911 155.123 143.709  1.00  6.99           C
ATOM   3468  CD1 LEU E 109     123.108 153.623 143.877  1.00  6.99           C
ATOM   3469  CD2 LEU E 109     121.606 155.570 144.350  1.00  6.99           C
ATOM   3470  N   CYS E 110     126.341 158.360 144.412  1.00  7.42           N
ATOM   3471  CA  CYS E 110     127.381 158.995 145.213  1.00  7.42           C
ATOM   3472  C   CYS E 110     127.085 160.470 145.452  1.00  7.42           C
ATOM   3473  O   CYS E 110     127.601 161.056 146.411  1.00  7.42           O
ATOM   3474  CB  CYS E 110     128.741 158.830 144.535  1.00  7.42           C
ATOM   3475  SG  CYS E 110     129.309 157.118 144.408  1.00  7.42           S
ATOM   3476  N   ALA E 111     126.264 161.085 144.599  1.00  7.35           N
ATOM   3477  CA  ALA E 111     125.923 162.491 144.789  1.00  7.35           C
ATOM   3478  C   ALA E 111     124.934 162.670 145.934  1.00  7.35           C
ATOM   3479  O   ALA E 111     125.022 163.642 146.692  1.00  7.35           O
ATOM   3480  CB  ALA E 111     125.359 163.076 143.494  1.00  7.35           C
ATOM   3481  N   ILE E 112     123.984 161.741 146.075  1.00  6.59           N
ATOM   3482  CA  ILE E 112     123.018 161.834 147.164  1.00  6.59           C
ATOM   3483  C   ILE E 112     123.689 161.562 148.503  1.00  6.59           C
ATOM   3484  O   ILE E 112     123.305 162.140 149.527  1.00  6.59           O
ATOM   3485  CB  ILE E 112     121.841 160.872 146.915  1.00  6.59           C
ATOM   3486  CG1 ILE E 112     121.384 160.955 145.458  1.00  6.59           C
ATOM   3487  CG2 ILE E 112     120.686 161.188 147.853  1.00  6.59           C
ATOM   3488  CD1 ILE E 112     120.472 159.823 145.039  1.00  6.59           C
ATOM   3489  N   HIS E 113     124.697 160.686 148.524  1.00  7.00           N
ATOM   3490  CA  HIS E 113     125.411 160.411 149.766  1.00  7.00           C
ATOM   3491  C   HIS E 113     126.285 161.586 150.184  1.00  7.00           C
ATOM   3492  O   HIS E 113     126.492 161.807 151.383  1.00  7.00           O
ATOM   3493  CB  HIS E 113     126.258 159.147 149.614  1.00  7.00           C
ATOM   3494  CG  HIS E 113     127.051 158.800 150.835  1.00  7.00           C
ATOM   3495  ND1 HIS E 113     128.430 158.806 150.853  1.00  7.00           N
ATOM   3496  CD2 HIS E 113     126.661 158.437 152.079  1.00  7.00           C
ATOM   3497  CE1 HIS E 113     128.854 158.461 152.056  1.00  7.00           C
ATOM   3498  NE2 HIS E 113     127.800 158.232 152.819  1.00  7.00           N
ATOM   3499  N   ALA E 114     126.800 162.348 149.219  1.00  7.87           N
ATOM   3500  CA  ALA E 114     127.634 163.509 149.491  1.00  7.87           C
ATOM   3501  C   ALA E 114     126.839 164.810 149.488  1.00  7.87           C
ATOM   3502  O   ALA E 114     127.434 165.891 149.429  1.00  7.87           O
ATOM   3503  CB  ALA E 114     128.778 163.586 148.479  1.00  7.87           C
ATOM   3504  N   LYS E 115     125.509 164.722 149.549  1.00  9.27           N
ATOM   3505  CA  LYS E 115     124.622 165.886 149.558  1.00  9.27           C
ATOM   3506  C   LYS E 115     124.859 166.767 148.329  1.00  9.27           C
ATOM   3507  O   LYS E 115     125.190 167.951 148.427  1.00  9.27           O
ATOM   3508  CB  LYS E 115     124.780 166.685 150.857  1.00  9.27           C
ATOM   3509  CG  LYS E 115     124.247 165.971 152.090  1.00  9.27           C
ATOM   3510  CD  LYS E 115     124.402 166.825 153.336  1.00  9.27           C
ATOM   3511  CE  LYS E 115     125.866 167.102 153.635  1.00  9.27           C
ATOM   3512  NZ  LYS E 115     126.688 165.862 153.562  1.00  9.27           N
ATOM   3513  N   ARG E 116     124.682 166.158 147.159  1.00  9.47           N
ATOM   3514  CA  ARG E 116     124.852 166.844 145.888  1.00  9.47           C
ATOM   3515  C   ARG E 116     123.825 166.315 144.897  1.00  9.47           C
ATOM   3516  O   ARG E 116     123.149 165.313 145.142  1.00  9.47           O
ATOM   3517  CB  ARG E 116     126.274 166.670 145.339  1.00  9.47           C
ATOM   3518  CG  ARG E 116     127.258 167.726 145.816  1.00  9.47           C
ATOM   3519  CD  ARG E 116     128.560 167.666 145.033  1.00  9.47           C
ATOM   3520  NE  ARG E 116     129.394 166.539 145.442  1.00  9.47           N
ATOM   3521  CZ  ARG E 116     129.555 165.430 144.728  1.00  9.47           C
ATOM   3522  NH1 ARG E 116     128.938 165.295 143.561  1.00  9.47           N
ATOM   3523  NH2 ARG E 116     130.333 164.456 145.178  1.00  9.47           N
ATOM   3524  N   VAL E 117     123.714 167.006 143.762  1.00 11.90           N
ATOM   3525  CA  VAL E 117     122.776 166.654 142.703  1.00 11.90           C
ATOM   3526  C   VAL E 117     123.490 166.457 141.371  1.00 11.90           C
ATOM   3527  O   VAL E 117     123.350 165.414 140.725  1.00 11.90           O
ATOM   3528  CB  VAL E 117     121.656 167.711 142.570  1.00 11.90           C
ATOM   3529  CG1 VAL E 117     120.837 167.464 141.313  1.00 11.90           C
ATOM   3530  CG2 VAL E 117     120.768 167.704 143.805  1.00 11.90           C
ATOM   3531  N   THR E 118     124.263 167.452 140.944  1.00 11.33           N
ATOM   3532  CA  THR E 118     124.973 167.364 139.676  1.00 11.33           C
ATOM   3533  C   THR E 118     126.127 166.374 139.783  1.00 11.33           C
ATOM   3534  O   THR E 118     126.883 166.387 140.759  1.00 11.33           O
ATOM   3535  CB  THR E 118     125.494 168.740 139.263  1.00 11.33           C
ATOM   3536  OG1 THR E 118     124.461 169.717 139.442  1.00 11.33           O
ATOM   3537  CG2 THR E 118     125.928 168.731 137.805  1.00 11.33           C
ATOM   3538  N   ILE E 119     126.260 165.513 138.771  1.00  9.23           N
ATOM   3539  CA  ILE E 119     127.339 164.533 138.773  1.00  9.23           C
ATOM   3540  C   ILE E 119     128.670 165.218 138.474  1.00  9.23           C
ATOM   3541  O   ILE E 119     128.740 166.259 137.811  1.00  9.23           O
ATOM   3542  CB  ILE E 119     127.055 163.407 137.765  1.00  9.23           C
ATOM   3543  CG1 ILE E 119     126.791 163.991 136.376  1.00  9.23           C
ATOM   3544  CG2 ILE E 119     125.876 162.565 138.226  1.00  9.23           C
ATOM   3545  CD1 ILE E 119     126.796 162.961 135.268  1.00  9.23           C
ATOM   3546  N   MET E 120     129.743 164.616 138.978  1.00 10.27           N
ATOM   3547  CA  MET E 120     131.088 165.135 138.805  1.00 10.27           C
ATOM   3548  C   MET E 120     132.003 164.042 138.276  1.00 10.27           C
ATOM   3549  O   MET E 120     131.780 162.857 138.544  1.00 10.27           O
ATOM   3550  CB  MET E 120     131.647 165.679 140.129  1.00 10.27           C
ATOM   3551  CG  MET E 120     130.835 166.817 140.724  1.00 10.27           C
ATOM   3552  SD  MET E 120     131.862 168.068 141.518  1.00 10.27           S
ATOM   3553  CE  MET E 120     130.732 169.456 141.558  1.00 10.27           C
ATOM   3554  N   PRO E 121     133.037 164.411 137.514  1.00  8.48           N
ATOM   3555  CA  PRO E 121     133.970 163.388 137.011  1.00  8.48           C
ATOM   3556  C   PRO E 121     134.716 162.660 138.114  1.00  8.48           C
ATOM   3557  O   PRO E 121     135.152 161.520 137.905  1.00  8.48           O
ATOM   3558  CB  PRO E 121     134.927 164.194 136.119  1.00  8.48           C
ATOM   3559  CG  PRO E 121     134.179 165.443 135.779  1.00  8.48           C
ATOM   3560  CD  PRO E 121     133.340 165.748 136.979  1.00  8.48           C
ATOM   3561  N   LYS E 122     134.879 163.282 139.284  1.00  8.24           N
ATOM   3562  CA  LYS E 122     135.549 162.616 140.394  1.00  8.24           C
ATOM   3563  C   LYS E 122     134.704 161.499 140.992  1.00  8.24           C
ATOM   3564  O   LYS E 122     135.255 160.602 141.639  1.00  8.24           O
ATOM   3565  CB  LYS E 122     135.910 163.633 141.478  1.00  8.24           C
ATOM   3566  CG  LYS E 122     134.730 164.447 141.984  1.00  8.24           C
ATOM   3567  CD  LYS E 122     135.076 165.181 143.270  1.00  8.24           C
ATOM   3568  CE  LYS E 122     133.915 166.037 143.747  1.00  8.24           C
ATOM   3569  NZ  LYS E 122     133.990 167.424 143.209  1.00  8.24           N
ATOM   3570  N   ASP E 123     133.386 161.533 140.792  1.00  8.19           N
ATOM   3571  CA  ASP E 123     132.516 160.485 141.310  1.00  8.19           C
ATOM   3572  C   ASP E 123     132.537 159.228 140.451  1.00  8.19           C
ATOM   3573  O   ASP E 123     132.111 158.167 140.920  1.00  8.19           O
ATOM   3574  CB  ASP E 123     131.080 161.002 141.425  1.00  8.19           C
ATOM   3575  CG  ASP E 123     131.004 162.374 142.066  1.00  8.19           C
ATOM   3576  OD1 ASP E 123     131.864 162.683 142.918  1.00  8.19           O
ATOM   3577  OD2 ASP E 123     130.085 163.144 141.718  1.00  8.19           O
ATOM   3578  N   ILE E 124     133.022 159.322 139.211  1.00  7.83           N
ATOM   3579  CA  ILE E 124     133.065 158.150 138.343  1.00  7.83           C
ATOM   3580  C   ILE E 124     134.206 157.226 138.748  1.00  7.83           C
ATOM   3581  O   ILE E 124     134.076 155.997 138.697  1.00  7.83           O
ATOM   3582  CB  ILE E 124     133.180 158.583 136.870  1.00  7.83           C
ATOM   3583  CG1 ILE E 124     132.147 159.666 136.552  1.00  7.83           C
ATOM   3584  CG2 ILE E 124     133.001 157.387 135.947  1.00  7.83           C
ATOM   3585  CD1 ILE E 124     132.116 160.072 135.095  1.00  7.83           C
ATOM   3586  N   GLN E 125     135.340 157.798 139.160  1.00  7.64           N
ATOM   3587  CA  GLN E 125     136.475 156.985 139.581  1.00  7.64           C
ATOM   3588  C   GLN E 125     136.223 156.280 140.907  1.00  7.64           C
ATOM   3589  O   GLN E 125     136.896 155.286 141.202  1.00  7.64           O
ATOM   3590  CB  GLN E 125     137.732 157.851 139.684  1.00  7.64           C
ATOM   3591  CG  GLN E 125     138.188 158.443 138.361  1.00  7.64           C
ATOM   3592  CD  GLN E 125     139.064 159.667 138.542  1.00  7.64           C
ATOM   3593  OE1 GLN E 125     139.350 160.080 139.665  1.00  7.64           O
ATOM   3594  NE2 GLN E 125     139.496 160.254 137.432  1.00  7.64           N
ATOM   3595  N   LEU E 126     135.275 156.767 141.709  1.00  7.31           N
ATOM   3596  CA  LEU E 126     134.977 156.125 142.984  1.00  7.31           C
ATOM   3597  C   LEU E 126     134.199 154.829 142.789  1.00  7.31           C
ATOM   3598  O   LEU E 126     134.453 153.839 143.485  1.00  7.31           O
ATOM   3599  CB  LEU E 126     134.198 157.084 143.885  1.00  7.31           C
ATOM   3600  CG  LEU E 126     133.838 156.572 145.281  1.00  7.31           C
ATOM   3601  CD1 LEU E 126     135.064 156.556 146.180  1.00  7.31           C
ATOM   3602  CD2 LEU E 126     132.730 157.415 145.893  1.00  7.31           C
ATOM   3603  N   ALA E 127     133.252 154.815 141.850  1.00  7.47           N
ATOM   3604  CA  ALA E 127     132.464 153.613 141.605  1.00  7.47           C
ATOM   3605  C   ALA E 127     133.235 152.574 140.801  1.00  7.47           C
ATOM   3606  O   ALA E 127     132.942 151.378 140.903  1.00  7.47           O
ATOM   3607  CB  ALA E 127     131.163 153.974 140.885  1.00  7.47           C
ATOM   3608  N   ARG E 128     134.214 153.005 140.003  1.00  8.84           N
ATOM   3609  CA  ARG E 128     134.998 152.055 139.220  1.00  8.84           C
ATOM   3610  C   ARG E 128     136.022 151.326 140.080  1.00  8.84           C
ATOM   3611  O   ARG E 128     136.497 150.251 139.698  1.00  8.84           O
ATOM   3612  CB  ARG E 128     135.692 152.772 138.063  1.00  8.84           C
ATOM   3613  CG  ARG E 128     134.746 153.258 136.976  1.00  8.84           C
ATOM   3614  CD  ARG E 128     135.511 153.747 135.757  1.00  8.84           C
ATOM   3615  NE  ARG E 128     136.316 152.688 135.157  1.00  8.84           N
ATOM   3616  CZ  ARG E 128     137.465 152.892 134.520  1.00  8.84           C
ATOM   3617  NH1 ARG E 128     137.949 154.120 134.398  1.00  8.84           N
ATOM   3618  NH2 ARG E 128     138.131 151.867 134.005  1.00  8.84           N
ATOM   3619  N   ARG E 129     136.375 151.890 141.238  1.00  8.54           N
ATOM   3620  CA  ARG E 129     137.345 151.238 142.111  1.00  8.54           C
ATOM   3621  C   ARG E 129     136.722 150.077 142.875  1.00  8.54           C
ATOM   3622  O   ARG E 129     137.414 149.101 143.189  1.00  8.54           O
ATOM   3623  CB  ARG E 129     137.944 152.255 143.083  1.00  8.54           C
ATOM   3624  CG  ARG E 129     139.198 151.774 143.796  1.00  8.54           C
ATOM   3625  CD  ARG E 129     140.046 152.944 144.267  1.00  8.54           C
ATOM   3626  NE  ARG E 129     141.310 152.504 144.852  1.00  8.54           N
ATOM   3627  CZ  ARG E 129     142.208 153.323 145.391  1.00  8.54           C
ATOM   3628  NH1 ARG E 129     141.983 154.629 145.422  1.00  8.54           N
ATOM   3629  NH2 ARG E 129     143.331 152.835 145.900  1.00  8.54           N
ATOM   3630  N   ILE E 130     135.426 150.160 143.181  1.00  7.99           N
ATOM   3631  CA  ILE E 130     134.767 149.082 143.911  1.00  7.99           C
ATOM   3632  C   ILE E 130     134.509 147.894 142.994  1.00  7.99           C
ATOM   3633  O   ILE E 130     134.618 146.735 143.411  1.00  7.99           O
ATOM   3634  CB  ILE E 130     133.467 149.594 144.557  1.00  7.99           C
ATOM   3635  CG1 ILE E 130     133.720 150.911 145.293  1.00  7.99           C
ATOM   3636  CG2 ILE E 130     132.897 148.552 145.509  1.00  7.99           C
ATOM   3637  CD1 ILE E 130     132.472 151.532 145.880  1.00  7.99           C
ATOM   3638  N   ARG E 131     134.166 148.158 141.731  1.00  8.46           N
ATOM   3639  CA  ARG E 131     133.905 147.070 140.795  1.00  8.46           C
ATOM   3640  C   ARG E 131     135.189 146.364 140.378  1.00  8.46           C
ATOM   3641  O   ARG E 131     135.159 145.173 140.046  1.00  8.46           O
ATOM   3642  CB  ARG E 131     133.170 147.600 139.564  1.00  8.46           C
ATOM   3643  CG  ARG E 131     131.718 147.969 139.818  1.00  8.46           C
ATOM   3644  CD  ARG E 131     131.252 149.059 138.866  1.00  8.46           C
ATOM   3645  NE  ARG E 131     130.991 148.541 137.526  1.00  8.46           N
ATOM   3646  CZ  ARG E 131     129.781 148.248 137.061  1.00  8.46           C
ATOM   3647  NH1 ARG E 131     128.713 148.421 137.828  1.00  8.46           N
ATOM   3648  NH2 ARG E 131     129.637 147.782 135.828  1.00  8.46           N
ATOM   3649  N   GLY E 132     136.315 147.070 140.388  1.00 10.37           N
ATOM   3650  CA  GLY E 132     137.586 146.495 140.005  1.00 10.37           C
ATOM   3651  C   GLY E 132     138.113 146.918 138.653  1.00 10.37           C
ATOM   3652  O   GLY E 132     139.047 146.283 138.149  1.00 10.37           O
ATOM   3653  N   GLU E 133     137.553 147.963 138.050  1.00 12.00           N
ATOM   3654  CA  GLU E 133     138.007 148.430 136.746  1.00 12.00           C
ATOM   3655  C   GLU E 133     139.286 149.242 136.911  1.00 12.00           C
ATOM   3656  O   GLU E 133     139.286 150.283 137.577  1.00 12.00           O
ATOM   3657  CB  GLU E 133     136.921 149.264 136.069  1.00 12.00           C
ATOM   3658  CG  GLU E 133     135.607 148.528 135.868  1.00 12.00           C
ATOM   3659  CD  GLU E 133     134.494 149.442 135.394  1.00 12.00           C
ATOM   3660  OE1 GLU E 133     134.801 150.490 134.788  1.00 12.00           O
ATOM   3661  OE2 GLU E 133     133.313 149.112 135.629  1.00 12.00           O
ATOM   3662  N   ARG E 134     140.371 148.769 136.306  1.00 19.56           N
ATOM   3663  CA  ARG E 134     141.647 149.456 136.396  1.00 19.56           C
ATOM   3664  C   ARG E 134     141.697 150.631 135.423  1.00 19.56           C
ATOM   3665  O   ARG E 134     140.921 150.714 134.466  1.00 19.56           O
ATOM   3666  CB  ARG E 134     142.800 148.492 136.115  1.00 19.56           C
ATOM   3667  CG  ARG E 134     142.900 147.341 137.103  1.00 19.56           C
ATOM   3668  CD  ARG E 134     143.273 147.835 138.491  1.00 19.56           C
ATOM   3669  NE  ARG E 134     143.455 146.735 139.433  1.00 19.56           N
ATOM   3670  CZ  ARG E 134     143.690 146.894 140.731  1.00 19.56           C
ATOM   3671  NH1 ARG E 134     143.773 148.113 141.247  1.00 19.56           N
ATOM   3672  NH2 ARG E 134     143.842 145.835 141.514  1.00 19.56           N
ATOM   3673  N   ALA E 135     142.629 151.545 135.686  1.00 24.05           N
ATOM   3674  CA  ALA E 135     142.831 152.744 134.872  1.00 24.05           C
ATOM   3675  C   ALA E 135     141.549 153.562 134.736  1.00 24.05           C
ATOM   3676  O   ALA E 135     140.844 153.476 133.731  1.00 24.05           O
ATOM   3677  CB  ALA E 135     143.371 152.369 133.496  1.00 24.05           C
ATOM   3678  OXT ALA E 135     141.192 154.332 135.627  1.00 24.05           O
TER
ATOM   3679  N   LEU F  22     139.440 157.751 108.398  1.00 23.83           N
ATOM   3680  CA  LEU F  22     139.678 156.968 109.605  1.00 23.83           C
ATOM   3681  C   LEU F  22     140.817 157.565 110.426  1.00 23.83           C
ATOM   3682  O   LEU F  22     141.870 156.947 110.586  1.00 23.83           O
ATOM   3683  CB  LEU F  22     139.991 155.513 109.248  1.00 23.83           C
ATOM   3684  CG  LEU F  22     139.614 154.457 110.289  1.00 23.83           C
ATOM   3685  CD1 LEU F  22     138.210 154.701 110.824  1.00 23.83           C
ATOM   3686  CD2 LEU F  22     139.733 153.058 109.704  1.00 23.83           C
ATOM   3687  N   ARG F  23     140.598 158.771 110.946  1.00 29.16           N
ATOM   3688  CA  ARG F  23     141.606 159.458 111.742  1.00 29.16           C
ATOM   3689  C   ARG F  23     140.911 160.376 112.735  1.00 29.16           C
ATOM   3690  O   ARG F  23     140.056 161.177 112.345  1.00 29.16           O
ATOM   3691  CB  ARG F  23     142.561 160.261 110.852  1.00 29.16           C
ATOM   3692  CG  ARG F  23     143.580 161.088 111.619  1.00 29.16           C
ATOM   3693  CD  ARG F  23     144.639 160.205 112.260  1.00 29.16           C
ATOM   3694  NE  ARG F  23     144.362 159.952 113.671  1.00 29.16           N
ATOM   3695  CZ  ARG F  23     145.039 159.090 114.423  1.00 29.16           C
ATOM   3696  NH1 ARG F  23     146.038 158.393 113.900  1.00 29.16           N
ATOM   3697  NH2 ARG F  23     144.717 158.925 115.699  1.00 29.16           N
ATOM   3698  N   ASP F  24     141.282 160.251 114.011  1.00 25.62           N
ATOM   3699  CA  ASP F  24     140.716 161.055 115.095  1.00 25.62           C
ATOM   3700  C   ASP F  24     139.194 160.901 115.153  1.00 25.62           C
ATOM   3701  O   ASP F  24     138.435 161.867 115.058  1.00 25.62           O
ATOM   3702  CB  ASP F  24     141.122 162.527 114.955  1.00 25.62           C
ATOM   3703  CG  ASP F  24     140.982 163.296 116.255  1.00 25.62           C
ATOM   3704  OD1 ASP F  24     141.133 162.680 117.331  1.00 25.62           O
ATOM   3705  OD2 ASP F  24     140.722 164.516 116.200  1.00 25.62           O
ATOM   3706  N   ASN F  25     138.760 159.653 115.312  1.00 19.39           N
ATOM   3707  CA  ASN F  25     137.345 159.320 115.400  1.00 19.39           C
ATOM   3708  C   ASN F  25     136.817 159.357 116.828  1.00 19.39           C
ATOM   3709  O   ASN F  25     135.732 158.824 117.088  1.00 19.39           O
ATOM   3710  CB  ASN F  25     137.090 157.940 114.789  1.00 19.39           C
ATOM   3711  CG  ASN F  25     137.603 157.828 113.367  1.00 19.39           C
ATOM   3712  OD1 ASN F  25     136.991 158.345 112.432  1.00 19.39           O
ATOM   3713  ND2 ASN F  25     138.733 157.151 113.197  1.00 19.39           N
ATOM   3714  N   ILE F  26     137.554 159.970 117.758  1.00 14.87           N
ATOM   3715  CA  ILE F  26     137.105 160.048 119.147  1.00 14.87           C
ATOM   3716  C   ILE F  26     136.008 161.079 119.352  1.00 14.87           C
ATOM   3717  O   ILE F  26     135.363 161.082 120.408  1.00 14.87           O
ATOM   3718  CB  ILE F  26     138.294 160.355 120.079  1.00 14.87           C
ATOM   3719  CG1 ILE F  26     138.049 159.778 121.475  1.00 14.87           C
ATOM   3720  CG2 ILE F  26     138.555 161.854 120.149  1.00 14.87           C
ATOM   3721  CD1 ILE F  26     137.795 158.287 121.486  1.00 14.87           C
ATOM   3722  N   GLN F  27     135.766 161.946 118.371  1.00 15.60           N
ATOM   3723  CA  GLN F  27     134.736 162.971 118.464  1.00 15.60           C
ATOM   3724  C   GLN F  27     133.368 162.478 118.006  1.00 15.60           C
ATOM   3725  O   GLN F  27     132.483 163.299 117.744  1.00 15.60           O
ATOM   3726  CB  GLN F  27     135.143 164.202 117.651  1.00 15.60           C
ATOM   3727  CG  GLN F  27     136.350 164.941 118.204  1.00 15.60           C
ATOM   3728  CD  GLN F  27     136.029 165.720 119.465  1.00 15.60           C
ATOM   3729  OE1 GLN F  27     135.193 166.624 119.454  1.00 15.60           O
ATOM   3730  NE2 GLN F  27     136.693 165.372 120.561  1.00 15.60           N
ATOM   3731  N   GLY F  28     133.176 161.162 117.903  1.00 14.90           N
ATOM   3732  CA  GLY F  28     131.883 160.646 117.484  1.00 14.90           C
ATOM   3733  C   GLY F  28     130.807 160.838 118.536  1.00 14.90           C
ATOM   3734  O   GLY F  28     129.657 161.144 118.211  1.00 14.90           O
ATOM   3735  N   ILE F  29     131.163 160.663 119.807  1.00 12.70           N
ATOM   3736  CA  ILE F  29     130.220 160.849 120.904  1.00 12.70           C
ATOM   3737  C   ILE F  29     130.076 162.338 121.186  1.00 12.70           C
ATOM   3738  O   ILE F  29     130.950 162.953 121.809  1.00 12.70           O
ATOM   3739  CB  ILE F  29     130.667 160.086 122.164  1.00 12.70           C
ATOM   3740  CG1 ILE F  29     131.135 158.677 121.796  1.00 12.70           C
ATOM   3741  CG2 ILE F  29     129.536 160.026 123.177  1.00 12.70           C
ATOM   3742  CD1 ILE F  29     130.042 157.798 121.227  1.00 12.70           C
ATOM   3743  N   THR F  30     128.973 162.926 120.730  1.00 12.17           N
ATOM   3744  CA  THR F  30     128.738 164.350 120.903  1.00 12.17           C
ATOM   3745  C   THR F  30     128.240 164.639 122.319  1.00 12.17           C
ATOM   3746  O   THR F  30     128.127 163.749 123.166  1.00 12.17           O
ATOM   3747  CB  THR F  30     127.741 164.853 119.861  1.00 12.17           C
ATOM   3748  OG1 THR F  30     126.475 164.212 120.060  1.00 12.17           O
ATOM   3749  CG2 THR F  30     128.242 164.549 118.458  1.00 12.17           C
ATOM   3750  N   LYS F  31     127.939 165.916 122.578  1.00 10.99           N
ATOM   3751  CA  LYS F  31     127.442 166.293 123.901  1.00 10.99           C
ATOM   3752  C   LYS F  31     126.027 165.785 124.156  1.00 10.99           C
ATOM   3753  O   LYS F  31     125.795 165.189 125.223  1.00 10.99           O
ATOM   3754  CB  LYS F  31     127.547 167.811 124.083  1.00 10.99           C
ATOM   3755  CG  LYS F  31     126.558 168.387 125.083  1.00 10.99           C
ATOM   3756  CD  LYS F  31     126.703 169.896 125.199  1.00 10.99           C
ATOM   3757  CE  LYS F  31     125.618 170.488 126.083  1.00 10.99           C
ATOM   3758  NZ  LYS F  31     125.752 171.965 126.215  1.00 10.99           N
ATOM   3759  N   PRO F  32     125.047 165.973 123.260  1.00 10.98           N
ATOM   3760  CA  PRO F  32     123.705 165.435 123.543  1.00 10.98           C
ATOM   3761  C   PRO F  32     123.640 163.918 123.529  1.00 10.98           C
ATOM   3762  O   PRO F  32     122.653 163.356 124.020  1.00 10.98           O
ATOM   3763  CB  PRO F  32     122.839 166.039 122.430  1.00 10.98           C
ATOM   3764  CG  PRO F  32     123.790 166.305 121.325  1.00 10.98           C
ATOM   3765  CD  PRO F  32     125.063 166.727 121.992  1.00 10.98           C
ATOM   3766  N   ALA F  33     124.652 163.238 122.984  1.00 10.61           N
ATOM   3767  CA  ALA F  33     124.648 161.779 122.996  1.00 10.61           C
ATOM   3768  C   ALA F  33     124.849 161.229 124.401  1.00 10.61           C
ATOM   3769  O   ALA F  33     124.277 160.189 124.746  1.00 10.61           O
ATOM   3770  CB  ALA F  33     125.727 161.242 122.055  1.00 10.61           C
ATOM   3771  N   ILE F  34     125.652 161.907 125.223  1.00  9.32           N
ATOM   3772  CA  ILE F  34     125.863 161.451 126.592  1.00  9.32           C
ATOM   3773  C   ILE F  34     124.690 161.844 127.482  1.00  9.32           C
ATOM   3774  O   ILE F  34     124.426 161.185 128.495  1.00  9.32           O
ATOM   3775  CB  ILE F  34     127.192 162.001 127.136  1.00  9.32           C
ATOM   3776  CG1 ILE F  34     128.281 161.911 126.065  1.00  9.32           C
ATOM   3777  CG2 ILE F  34     127.619 161.238 128.380  1.00  9.32           C
ATOM   3778  CD1 ILE F  34     129.563 162.622 126.435  1.00  9.32           C
ATOM   3779  N   ARG F  35     123.969 162.911 127.128  1.00 12.09           N
ATOM   3780  CA  ARG F  35     122.816 163.324 127.921  1.00 12.09           C
ATOM   3781  C   ARG F  35     121.682 162.311 127.832  1.00 12.09           C
ATOM   3782  O   ARG F  35     120.925 162.144 128.795  1.00 12.09           O
ATOM   3783  CB  ARG F  35     122.335 164.703 127.469  1.00 12.09           C
ATOM   3784  CG  ARG F  35     121.325 165.348 128.405  1.00 12.09           C
ATOM   3785  CD  ARG F  35     120.572 166.475 127.715  1.00 12.09           C
ATOM   3786  NE  ARG F  35     120.275 166.162 126.320  1.00 12.09           N
ATOM   3787  CZ  ARG F  35     119.210 165.476 125.918  1.00 12.09           C
ATOM   3788  NH1 ARG F  35     118.333 165.028 126.807  1.00 12.09           N
ATOM   3789  NH2 ARG F  35     119.020 165.238 124.628  1.00 12.09           N
ATOM   3790  N   ARG F  36     121.547 161.628 126.692  1.00 11.27           N
ATOM   3791  CA  ARG F  36     120.498 160.625 126.554  1.00 11.27           C
ATOM   3792  C   ARG F  36     120.790 159.386 127.389  1.00 11.27           C
ATOM   3793  O   ARG F  36     119.858 158.715 127.848  1.00 11.27           O
ATOM   3794  CB  ARG F  36     120.324 160.245 125.083  1.00 11.27           C
ATOM   3795  CG  ARG F  36     119.665 161.321 124.237  1.00 11.27           C
ATOM   3796  CD  ARG F  36     119.317 160.799 122.852  1.00 11.27           C
ATOM   3797  NE  ARG F  36     120.493 160.301 122.144  1.00 11.27           N
ATOM   3798  CZ  ARG F  36     121.145 160.981 121.207  1.00 11.27           C
ATOM   3799  NH1 ARG F  36     120.736 162.195 120.861  1.00 11.27           N
ATOM   3800  NH2 ARG F  36     122.205 160.449 120.615  1.00 11.27           N
ATOM   3801  N   LEU F  37     122.069 159.065 127.596  1.00  9.46           N
ATOM   3802  CA  LEU F  37     122.436 157.908 128.402  1.00  9.46           C
ATOM   3803  C   LEU F  37     122.359 158.184 129.897  1.00  9.46           C
ATOM   3804  O   LEU F  37     122.201 157.241 130.679  1.00  9.46           O
ATOM   3805  CB  LEU F  37     123.848 157.441 128.038  1.00  9.46           C
ATOM   3806  CG  LEU F  37     124.043 156.895 126.622  1.00  9.46           C
ATOM   3807  CD1 LEU F  37     125.406 157.293 126.076  1.00  9.46           C
ATOM   3808  CD2 LEU F  37     123.874 155.384 126.602  1.00  9.46           C
ATOM   3809  N   ALA F  38     122.465 159.449 130.310  1.00 10.08           N
ATOM   3810  CA  ALA F  38     122.403 159.776 131.730  1.00 10.08           C
ATOM   3811  C   ALA F  38     120.972 159.812 132.250  1.00 10.08           C
ATOM   3812  O   ALA F  38     120.744 159.551 133.437  1.00 10.08           O
ATOM   3813  CB  ALA F  38     123.089 161.118 131.991  1.00 10.08           C
ATOM   3814  N   ARG F  39     120.002 160.130 131.390  1.00 13.42           N
ATOM   3815  CA  ARG F  39     118.611 160.182 131.822  1.00 13.42           C
ATOM   3816  C   ARG F  39     118.028 158.798 132.069  1.00 13.42           C
ATOM   3817  O   ARG F  39     117.036 158.678 132.797  1.00 13.42           O
ATOM   3818  CB  ARG F  39     117.764 160.924 130.787  1.00 13.42           C
ATOM   3819  CG  ARG F  39     118.163 162.376 130.582  1.00 13.42           C
ATOM   3820  CD  ARG F  39     117.973 163.188 131.852  1.00 13.42           C
ATOM   3821  NE  ARG F  39     117.990 164.623 131.589  1.00 13.42           N
ATOM   3822  CZ  ARG F  39     118.980 165.436 131.943  1.00 13.42           C
ATOM   3823  NH1 ARG F  39     120.039 164.955 132.579  1.00 13.42           N
ATOM   3824  NH2 ARG F  39     118.911 166.730 131.663  1.00 13.42           N
ATOM   3825  N   ARG F  40     118.616 157.753 131.482  1.00 13.49           N
ATOM   3826  CA  ARG F  40     118.108 156.402 131.684  1.00 13.49           C
ATOM   3827  C   ARG F  40     118.448 155.854 133.063  1.00 13.49           C
ATOM   3828  O   ARG F  40     117.730 154.983 133.565  1.00 13.49           O
ATOM   3829  CB  ARG F  40     118.656 155.468 130.604  1.00 13.49           C
ATOM   3830  CG  ARG F  40     117.804 154.233 130.359  1.00 13.49           C
ATOM   3831  CD  ARG F  40     118.278 153.468 129.134  1.00 13.49           C
ATOM   3832  NE  ARG F  40     117.643 153.947 127.910  1.00 13.49           N
ATOM   3833  CZ  ARG F  40     117.812 153.392 126.715  1.00 13.49           C
ATOM   3834  NH1 ARG F  40     118.598 152.333 126.578  1.00 13.49           N
ATOM   3835  NH2 ARG F  40     117.193 153.895 125.655  1.00 13.49           N
ATOM   3836  N   GLY F  41     119.519 156.342 133.685  1.00 11.45           N
ATOM   3837  CA  GLY F  41     119.906 155.876 135.002  1.00 11.45           C
ATOM   3838  C   GLY F  41     119.260 156.660 136.125  1.00 11.45           C
ATOM   3839  O   GLY F  41     118.879 156.089 137.152  1.00 11.45           O
ATOM   3840  N   GLY F  42     119.131 157.971 135.941  1.00 11.24           N
ATOM   3841  CA  GLY F  42     118.528 158.820 136.950  1.00 11.24           C
ATOM   3842  C   GLY F  42     119.368 160.034 137.289  1.00 11.24           C
ATOM   3843  O   GLY F  42     119.369 160.497 138.434  1.00 11.24           O
ATOM   3844  N   VAL F  43     120.087 160.557 136.302  1.00 10.56           N
ATOM   3845  CA  VAL F  43     120.941 161.724 136.492  1.00 10.56           C
ATOM   3846  C   VAL F  43     120.159 162.967 136.087  1.00 10.56           C
ATOM   3847  O   VAL F  43     119.678 163.068 134.952  1.00 10.56           O
ATOM   3848  CB  VAL F  43     122.240 161.601 135.682  1.00 10.56           C
ATOM   3849  CG1 VAL F  43     123.031 162.899 135.747  1.00 10.56           C
ATOM   3850  CG2 VAL F  43     123.073 160.435 136.193  1.00 10.56           C
ATOM   3851  N   LYS F  44     120.031 163.916 137.014  1.00 14.86           N
ATOM   3852  CA  LYS F  44     119.304 165.150 136.747  1.00 14.86           C
ATOM   3853  C   LYS F  44     120.179 166.144 135.994  1.00 14.86           C
ATOM   3854  O   LYS F  44     120.040 166.305 134.777  1.00 14.86           O
ATOM   3855  CB  LYS F  44     118.800 165.768 138.054  1.00 14.86           C
ATOM   3856  CG  LYS F  44     117.773 166.872 137.862  1.00 14.86           C
ATOM   3857  CD  LYS F  44     117.552 167.650 139.149  1.00 14.86           C
ATOM   3858  CE  LYS F  44     116.491 168.724 138.969  1.00 14.86           C
ATOM   3859  NZ  LYS F  44     116.217 169.456 140.237  1.00 14.86           N
ATOM   3860  N   ARG F  45     121.079 166.814 136.707  1.00 13.72           N
ATOM   3861  CA  ARG F  45     121.974 167.798 136.116  1.00 13.72           C
ATOM   3862  C   ARG F  45     123.320 167.159 135.804  1.00 13.72           C
ATOM   3863  O   ARG F  45     123.837 166.357 136.588  1.00 13.72           O
ATOM   3864  CB  ARG F  45     122.165 168.992 137.052  1.00 13.72           C
ATOM   3865  CG  ARG F  45     122.505 170.291 136.340  1.00 13.72           C
ATOM   3866  CD  ARG F  45     122.536 171.458 137.312  1.00 13.72           C
ATOM   3867  NE  ARG F  45     122.913 172.707 136.656  1.00 13.72           N
ATOM   3868  CZ  ARG F  45     123.380 173.774 137.296  1.00 13.72           C
ATOM   3869  NH1 ARG F  45     123.530 173.747 138.613  1.00 13.72           N
ATOM   3870  NH2 ARG F  45     123.697 174.869 136.619  1.00 13.72           N
ATOM   3871  N   ILE F  46     123.884 167.519 134.654  1.00 11.40           N
ATOM   3872  CA  ILE F  46     125.166 166.999 134.195  1.00 11.40           C
ATOM   3873  C   ILE F  46     126.153 168.155 134.115  1.00 11.40           C
ATOM   3874  O   ILE F  46     125.829 169.220 133.576  1.00 11.40           O
ATOM   3875  CB  ILE F  46     125.034 166.291 132.835  1.00 11.40           C
ATOM   3876  CG1 ILE F  46     123.835 165.342 132.842  1.00 11.40           C
ATOM   3877  CG2 ILE F  46     126.311 165.537 132.501  1.00 11.40           C
ATOM   3878  CD1 ILE F  46     123.407 164.890 131.463  1.00 11.40           C
ATOM   3879  N   SER F  47     127.353 167.945 134.649  1.00 10.39           N
ATOM   3880  CA  SER F  47     128.369 168.984 134.643  1.00 10.39           C
ATOM   3881  C   SER F  47     128.989 169.119 133.253  1.00 10.39           C
ATOM   3882  O   SER F  47     128.743 168.319 132.346  1.00 10.39           O
ATOM   3883  CB  SER F  47     129.449 168.683 135.682  1.00 10.39           C
ATOM   3884  OG  SER F  47     130.520 169.606 135.587  1.00 10.39           O
ATOM   3885  N   GLY F  48     129.812 170.159 133.094  1.00 10.11           N
ATOM   3886  CA  GLY F  48     130.457 170.395 131.815  1.00 10.11           C
ATOM   3887  C   GLY F  48     131.663 169.517 131.566  1.00 10.11           C
ATOM   3888  O   GLY F  48     131.986 169.220 130.412  1.00 10.11           O
ATOM   3889  N   LEU F  49     132.343 169.089 132.628  1.00  9.21           N
ATOM   3890  CA  LEU F  49     133.514 168.229 132.508  1.00  9.21           C
ATOM   3891  C   LEU F  49     133.157 166.752 132.404  1.00  9.21           C
ATOM   3892  O   LEU F  49     134.063 165.912 132.369  1.00  9.21           O
ATOM   3893  CB  LEU F  49     134.454 168.453 133.695  1.00  9.21           C
ATOM   3894  CG  LEU F  49     135.423 169.632 133.584  1.00  9.21           C
ATOM   3895  CD1 LEU F  49     135.698 170.234 134.953  1.00  9.21           C
ATOM   3896  CD2 LEU F  49     136.719 169.201 132.913  1.00  9.21           C
ATOM   3897  N   ILE F  50     131.866 166.416 132.356  1.00  8.41           N
ATOM   3898  CA  ILE F  50     131.467 165.017 132.242  1.00  8.41           C
ATOM   3899  C   ILE F  50     131.752 164.493 130.840  1.00  8.41           C
ATOM   3900  O   ILE F  50     132.126 163.328 130.662  1.00  8.41           O
ATOM   3901  CB  ILE F  50     129.983 164.857 132.621  1.00  8.41           C
ATOM   3902  CG1 ILE F  50     129.741 165.355 134.047  1.00  8.41           C
ATOM   3903  CG2 ILE F  50     129.544 163.405 132.487  1.00  8.41           C
ATOM   3904  CD1 ILE F  50     130.358 164.478 135.114  1.00  8.41           C
ATOM   3905  N   TYR F  51     131.590 165.346 129.825  1.00  8.77           N
ATOM   3906  CA  TYR F  51     131.843 164.919 128.452  1.00  8.77           C
ATOM   3907  C   TYR F  51     133.315 164.606 128.221  1.00  8.77           C
ATOM   3908  O   TYR F  51     133.644 163.737 127.405  1.00  8.77           O
ATOM   3909  CB  TYR F  51     131.370 165.994 127.473  1.00  8.77           C
ATOM   3910  CG  TYR F  51     130.048 166.625 127.848  1.00  8.77           C
ATOM   3911  CD1 TYR F  51     128.891 165.862 127.935  1.00  8.77           C
ATOM   3912  CD2 TYR F  51     129.957 167.985 128.114  1.00  8.77           C
ATOM   3913  CE1 TYR F  51     127.681 166.435 128.277  1.00  8.77           C
ATOM   3914  CE2 TYR F  51     128.751 168.567 128.457  1.00  8.77           C
ATOM   3915  CZ  TYR F  51     127.617 167.787 128.537  1.00  8.77           C
ATOM   3916  OH  TYR F  51     126.414 168.362 128.878  1.00  8.77           O
ATOM   3917  N   GLU F  52     134.214 165.297 128.926  1.00  9.66           N
ATOM   3918  CA  GLU F  52     135.639 165.030 128.777  1.00  9.66           C
ATOM   3919  C   GLU F  52     136.070 163.765 129.507  1.00  9.66           C
ATOM   3920  O   GLU F  52     137.121 163.204 129.180  1.00  9.66           O
ATOM   3921  CB  GLU F  52     136.454 166.223 129.279  1.00  9.66           C
ATOM   3922  CG  GLU F  52     136.731 167.276 128.219  1.00  9.66           C
ATOM   3923  CD  GLU F  52     137.507 166.724 127.039  1.00  9.66           C
ATOM   3924  OE1 GLU F  52     138.610 166.178 127.254  1.00  9.66           O
ATOM   3925  OE2 GLU F  52     137.015 166.837 125.896  1.00  9.66           O
ATOM   3926  N   GLU F  53     135.287 163.305 130.482  1.00  9.11           N
ATOM   3927  CA  GLU F  53     135.609 162.098 131.232  1.00  9.11           C
ATOM   3928  C   GLU F  53     134.871 160.866 130.729  1.00  9.11           C
ATOM   3929  O   GLU F  53     135.408 159.757 130.823  1.00  9.11           O
ATOM   3930  CB  GLU F  53     135.294 162.299 132.719  1.00  9.11           C
ATOM   3931  CG  GLU F  53     135.899 161.247 133.635  1.00  9.11           C
ATOM   3932  CD  GLU F  53     137.392 161.429 133.825  1.00  9.11           C
ATOM   3933  OE1 GLU F  53     137.867 162.581 133.740  1.00  9.11           O
ATOM   3934  OE2 GLU F  53     138.091 160.421 134.059  1.00  9.11           O
ATOM   3935  N   THR F  54     133.658 161.032 130.197  1.00  8.21           N
ATOM   3936  CA  THR F  54     132.905 159.885 129.700  1.00  8.21           C
ATOM   3937  C   THR F  54     133.548 159.285 128.456  1.00  8.21           C
ATOM   3938  O   THR F  54     133.480 158.068 128.251  1.00  8.21           O
ATOM   3939  CB  THR F  54     131.460 160.289 129.406  1.00  8.21           C
ATOM   3940  OG1 THR F  54     130.967 161.115 130.468  1.00  8.21           O
ATOM   3941  CG2 THR F  54     130.575 159.057 129.281  1.00  8.21           C
ATOM   3942  N   ARG F  55     134.175 160.116 127.619  1.00  8.83           N
ATOM   3943  CA  ARG F  55     134.830 159.600 126.422  1.00  8.83           C
ATOM   3944  C   ARG F  55     136.071 158.786 126.766  1.00  8.83           C
ATOM   3945  O   ARG F  55     136.413 157.844 126.041  1.00  8.83           O
ATOM   3946  CB  ARG F  55     135.193 160.751 125.484  1.00  8.83           C
ATOM   3947  CG  ARG F  55     133.993 161.449 124.866  1.00  8.83           C
ATOM   3948  CD  ARG F  55     134.423 162.492 123.847  1.00  8.83           C
ATOM   3949  NE  ARG F  55     133.349 163.432 123.541  1.00  8.83           N
ATOM   3950  CZ  ARG F  55     133.371 164.722 123.864  1.00  8.83           C
ATOM   3951  NH1 ARG F  55     134.415 165.229 124.505  1.00  8.83           N
ATOM   3952  NH2 ARG F  55     132.350 165.504 123.545  1.00  8.83           N
ATOM   3953  N   GLY F  56     136.755 159.129 127.860  1.00  7.19           N
ATOM   3954  CA  GLY F  56     137.931 158.376 128.256  1.00  7.19           C
ATOM   3955  C   GLY F  56     137.612 157.075 128.957  1.00  7.19           C
ATOM   3956  O   GLY F  56     138.379 156.113 128.857  1.00  7.19           O
ATOM   3957  N   VAL F  57     136.486 157.020 129.672  1.00  6.97           N
ATOM   3958  CA  VAL F  57     136.101 155.788 130.354  1.00  6.97           C
ATOM   3959  C   VAL F  57     135.595 154.759 129.351  1.00  6.97           C
ATOM   3960  O   VAL F  57     135.926 153.570 129.439  1.00  6.97           O
ATOM   3961  CB  VAL F  57     135.052 156.089 131.441  1.00  6.97           C
ATOM   3962  CG1 VAL F  57     134.445 154.800 131.975  1.00  6.97           C
ATOM   3963  CG2 VAL F  57     135.675 156.899 132.569  1.00  6.97           C
ATOM   3964  N   LEU F  58     134.792 155.198 128.377  1.00  6.80           N
ATOM   3965  CA  LEU F  58     134.275 154.277 127.370  1.00  6.80           C
ATOM   3966  C   LEU F  58     135.384 153.745 126.471  1.00  6.80           C
ATOM   3967  O   LEU F  58     135.311 152.600 126.011  1.00  6.80           O
ATOM   3968  CB  LEU F  58     133.196 154.968 126.536  1.00  6.80           C
ATOM   3969  CG  LEU F  58     132.572 154.169 125.389  1.00  6.80           C
ATOM   3970  CD1 LEU F  58     131.616 153.116 125.928  1.00  6.80           C
ATOM   3971  CD2 LEU F  58     131.862 155.094 124.413  1.00  6.80           C
ATOM   3972  N   LYS F  59     136.416 154.553 126.214  1.00  6.81           N
ATOM   3973  CA  LYS F  59     137.519 154.101 125.372  1.00  6.81           C
ATOM   3974  C   LYS F  59     138.318 152.989 126.040  1.00  6.81           C
ATOM   3975  O   LYS F  59     138.821 152.091 125.354  1.00  6.81           O
ATOM   3976  CB  LYS F  59     138.431 155.278 125.026  1.00  6.81           C
ATOM   3977  CG  LYS F  59     139.485 154.963 123.977  1.00  6.81           C
ATOM   3978  CD  LYS F  59     140.185 156.226 123.503  1.00  6.81           C
ATOM   3979  CE  LYS F  59     141.234 155.914 122.449  1.00  6.81           C
ATOM   3980  NZ  LYS F  59     142.394 155.178 123.022  1.00  6.81           N
ATOM   3981  N   VAL F  60     138.446 153.028 127.367  1.00  6.51           N
ATOM   3982  CA  VAL F  60     139.173 151.978 128.073  1.00  6.51           C
ATOM   3983  C   VAL F  60     138.381 150.676 128.056  1.00  6.51           C
ATOM   3984  O   VAL F  60     138.940 149.596 127.830  1.00  6.51           O
ATOM   3985  CB  VAL F  60     139.498 152.428 129.509  1.00  6.51           C
ATOM   3986  CG1 VAL F  60     140.086 151.277 130.313  1.00  6.51           C
ATOM   3987  CG2 VAL F  60     140.453 153.612 129.489  1.00  6.51           C
ATOM   3988  N   PHE F  61     137.068 150.757 128.287  1.00  5.69           N
ATOM   3989  CA  PHE F  61     136.240 149.556 128.274  1.00  5.69           C
ATOM   3990  C   PHE F  61     136.120 148.969 126.873  1.00  5.69           C
ATOM   3991  O   PHE F  61     136.040 147.745 126.721  1.00  5.69           O
ATOM   3992  CB  PHE F  61     134.854 149.868 128.841  1.00  5.69           C
ATOM   3993  CG  PHE F  61     133.870 148.743 128.693  1.00  5.69           C
ATOM   3994  CD1 PHE F  61     133.997 147.590 129.450  1.00  5.69           C
ATOM   3995  CD2 PHE F  61     132.818 148.837 127.797  1.00  5.69           C
ATOM   3996  CE1 PHE F  61     133.093 146.552 129.316  1.00  5.69           C
ATOM   3997  CE2 PHE F  61     131.911 147.803 127.658  1.00  5.69           C
ATOM   3998  CZ  PHE F  61     132.049 146.660 128.419  1.00  5.69           C
ATOM   3999  N   LEU F  62     136.109 149.818 125.842  1.00  6.58           N
ATOM   4000  CA  LEU F  62     136.017 149.325 124.473  1.00  6.58           C
ATOM   4001  C   LEU F  62     137.312 148.678 124.001  1.00  6.58           C
ATOM   4002  O   LEU F  62     137.281 147.871 123.066  1.00  6.58           O
ATOM   4003  CB  LEU F  62     135.630 150.464 123.528  1.00  6.58           C
ATOM   4004  CG  LEU F  62     134.139 150.791 123.427  1.00  6.58           C
ATOM   4005  CD1 LEU F  62     133.902 151.919 122.434  1.00  6.58           C
ATOM   4006  CD2 LEU F  62     133.342 149.555 123.040  1.00  6.58           C
ATOM   4007  N   GLU F  63     138.444 149.009 124.623  1.00  7.57           N
ATOM   4008  CA  GLU F  63     139.726 148.433 124.239  1.00  7.57           C
ATOM   4009  C   GLU F  63     139.898 146.995 124.708  1.00  7.57           C
ATOM   4010  O   GLU F  63     140.825 146.320 124.248  1.00  7.57           O
ATOM   4011  CB  GLU F  63     140.871 149.288 124.787  1.00  7.57           C
ATOM   4012  CG  GLU F  63     141.319 150.401 123.854  1.00  7.57           C
ATOM   4013  CD  GLU F  63     142.213 151.413 124.543  1.00  7.57           C
ATOM   4014  OE1 GLU F  63     142.420 151.288 125.768  1.00  7.57           O
ATOM   4015  OE2 GLU F  63     142.710 152.332 123.859  1.00  7.57           O
ATOM   4016  N   ASN F  64     139.039 146.512 125.605  1.00  7.17           N
ATOM   4017  CA  ASN F  64     139.138 145.142 126.094  1.00  7.17           C
ATOM   4018  C   ASN F  64     138.265 144.173 125.310  1.00  7.17           C
ATOM   4019  O   ASN F  64     138.611 142.991 125.199  1.00  7.17           O
ATOM   4020  CB  ASN F  64     138.764 145.083 127.577  1.00  7.17           C
ATOM   4021  CG  ASN F  64     139.782 145.775 128.462  1.00  7.17           C
ATOM   4022  OD1 ASN F  64     140.974 145.799 128.154  1.00  7.17           O
ATOM   4023  ND2 ASN F  64     139.316 146.342 129.569  1.00  7.17           N
ATOM   4024  N   VAL F  65     137.145 144.642 124.768  1.00  6.94           N
ATOM   4025  CA  VAL F  65     136.256 143.782 123.993  1.00  6.94           C
ATOM   4026  C   VAL F  65     136.697 143.695 122.537  1.00  6.94           C
ATOM   4027  O   VAL F  65     136.592 142.637 121.913  1.00  6.94           O
ATOM   4028  CB  VAL F  65     134.804 144.287 124.114  1.00  6.94           C
ATOM   4029  CG1 VAL F  65     133.839 143.301 123.473  1.00  6.94           C
ATOM   4030  CG2 VAL F  65     134.445 144.524 125.573  1.00  6.94           C
ATOM   4031  N   ILE F  66     137.198 144.799 121.979  1.00  7.29           N
ATOM   4032  CA  ILE F  66     137.646 144.791 120.590  1.00  7.29           C
ATOM   4033  C   ILE F  66     138.928 143.980 120.447  1.00  7.29           C
ATOM   4034  O   ILE F  66     139.084 143.203 119.497  1.00  7.29           O
ATOM   4035  CB  ILE F  66     137.823 146.233 120.080  1.00  7.29           C
ATOM   4036  CG1 ILE F  66     136.468 146.938 119.998  1.00  7.29           C
ATOM   4037  CG2 ILE F  66     138.512 146.245 118.724  1.00  7.29           C
ATOM   4038  CD1 ILE F  66     136.566 148.418 119.700  1.00  7.29           C
ATOM   4039  N   ARG F  67     139.862 144.139 121.388  1.00  8.09           N
ATOM   4040  CA  ARG F  67     141.111 143.386 121.327  1.00  8.09           C
ATOM   4041  C   ARG F  67     140.868 141.893 121.507  1.00  8.09           C
ATOM   4042  O   ARG F  67     141.546 141.068 120.883  1.00  8.09           O
ATOM   4043  CB  ARG F  67     142.087 143.905 122.384  1.00  8.09           C
ATOM   4044  CG  ARG F  67     143.426 143.184 122.406  1.00  8.09           C
ATOM   4045  CD  ARG F  67     144.260 143.604 123.606  1.00  8.09           C
ATOM   4046  NE  ARG F  67     144.282 145.054 123.777  1.00  8.09           N
ATOM   4047  CZ  ARG F  67     143.934 145.679 124.897  1.00  8.09           C
ATOM   4048  NH1 ARG F  67     143.536 144.982 125.952  1.00  8.09           N
ATOM   4049  NH2 ARG F  67     143.985 147.002 124.962  1.00  8.09           N
ATOM   4050  N   ASP F  68     139.901 141.525 122.352  1.00  7.81           N
ATOM   4051  CA  ASP F  68     139.595 140.113 122.552  1.00  7.81           C
ATOM   4052  C   ASP F  68     138.940 139.499 121.321  1.00  7.81           C
ATOM   4053  O   ASP F  68     139.053 138.288 121.101  1.00  7.81           O
ATOM   4054  CB  ASP F  68     138.694 139.938 123.775  1.00  7.81           C
ATOM   4055  CG  ASP F  68     139.470 139.947 125.077  1.00  7.81           C
ATOM   4056  OD1 ASP F  68     140.691 140.208 125.041  1.00  7.81           O
ATOM   4057  OD2 ASP F  68     138.860 139.692 126.136  1.00  7.81           O
ATOM   4058  N   ALA F  69     138.256 140.310 120.512  1.00  7.26           N
ATOM   4059  CA  ALA F  69     137.620 139.794 119.306  1.00  7.26           C
ATOM   4060  C   ALA F  69     138.624 139.562 118.184  1.00  7.26           C
ATOM   4061  O   ALA F  69     138.372 138.741 117.295  1.00  7.26           O
ATOM   4062  CB  ALA F  69     136.523 140.751 118.838  1.00  7.26           C
ATOM   4063  N   VAL F  70     139.756 140.268 118.205  1.00  7.69           N
ATOM   4064  CA  VAL F  70     140.769 140.076 117.172  1.00  7.69           C
ATOM   4065  C   VAL F  70     141.486 138.747 117.369  1.00  7.69           C
ATOM   4066  O   VAL F  70     141.777 138.033 116.401  1.00  7.69           O
ATOM   4067  CB  VAL F  70     141.753 141.260 117.166  1.00  7.69           C
ATOM   4068  CG1 VAL F  70     142.850 141.040 116.135  1.00  7.69           C
ATOM   4069  CG2 VAL F  70     141.015 142.561 116.896  1.00  7.69           C
ATOM   4070  N   THR F  71     141.777 138.389 118.622  1.00  7.26           N
ATOM   4071  CA  THR F  71     142.454 137.124 118.892  1.00  7.26           C
ATOM   4072  C   THR F  71     141.554 135.937 118.570  1.00  7.26           C
ATOM   4073  O   THR F  71     142.031 134.903 118.087  1.00  7.26           O
ATOM   4074  CB  THR F  71     142.909 137.074 120.351  1.00  7.26           C
ATOM   4075  OG1 THR F  71     143.592 138.289 120.682  1.00  7.26           O
ATOM   4076  CG2 THR F  71     143.846 135.897 120.577  1.00  7.26           C
ATOM   4077  N   TYR F  72     140.251 136.066 118.827  1.00  7.79           N
ATOM   4078  CA  TYR F  72     139.318 134.993 118.506  1.00  7.79           C
ATOM   4079  C   TYR F  72     139.100 134.845 117.006  1.00  7.79           C
ATOM   4080  O   TYR F  72     138.736 133.756 116.550  1.00  7.79           O
ATOM   4081  CB  TYR F  72     137.977 135.233 119.203  1.00  7.79           C
ATOM   4082  CG  TYR F  72     137.880 134.619 120.581  1.00  7.79           C
ATOM   4083  CD1 TYR F  72     138.010 133.248 120.763  1.00  7.79           C
ATOM   4084  CD2 TYR F  72     137.653 135.409 121.700  1.00  7.79           C
ATOM   4085  CE1 TYR F  72     137.921 132.682 122.021  1.00  7.79           C
ATOM   4086  CE2 TYR F  72     137.562 134.852 122.962  1.00  7.79           C
ATOM   4087  CZ  TYR F  72     137.696 133.488 123.117  1.00  7.79           C
ATOM   4088  OH  TYR F  72     137.607 132.929 124.371  1.00  7.79           O
ATOM   4089  N   THR F  73     139.313 135.911 116.232  1.00  8.54           N
ATOM   4090  CA  THR F  73     139.120 135.833 114.788  1.00  8.54           C
ATOM   4091  C   THR F  73     140.364 135.302 114.085  1.00  8.54           C
ATOM   4092  O   THR F  73     140.255 134.569 113.095  1.00  8.54           O
ATOM   4093  CB  THR F  73     138.742 137.208 114.234  1.00  8.54           C
ATOM   4094  OG1 THR F  73     137.715 137.787 115.048  1.00  8.54           O
ATOM   4095  CG2 THR F  73     138.237 137.088 112.803  1.00  8.54           C
ATOM   4096  N   GLU F  74     141.551 135.655 114.582  1.00  9.72           N
ATOM   4097  CA  GLU F  74     142.787 135.179 113.973  1.00  9.72           C
ATOM   4098  C   GLU F  74     143.025 133.696 114.225  1.00  9.72           C
ATOM   4099  O   GLU F  74     143.814 133.077 113.504  1.00  9.72           O
ATOM   4100  CB  GLU F  74     143.976 135.991 114.489  1.00  9.72           C
ATOM   4101  CG  GLU F  74     144.009 137.429 113.997  1.00  9.72           C
ATOM   4102  CD  GLU F  74     145.219 138.190 114.504  1.00  9.72           C
ATOM   4103  OE1 GLU F  74     145.805 137.766 115.522  1.00  9.72           O
ATOM   4104  OE2 GLU F  74     145.584 139.211 113.884  1.00  9.72           O
ATOM   4105  N   HIS F  75     142.365 133.114 115.230  1.00  9.69           N
ATOM   4106  CA  HIS F  75     142.546 131.694 115.506  1.00  9.69           C
ATOM   4107  C   HIS F  75     141.873 130.825 114.452  1.00  9.69           C
ATOM   4108  O   HIS F  75     142.309 129.693 114.213  1.00  9.69           O
ATOM   4109  CB  HIS F  75     142.006 131.357 116.896  1.00  9.69           C
ATOM   4110  CG  HIS F  75     142.279 129.950 117.326  1.00  9.69           C
ATOM   4111  ND1 HIS F  75     143.530 129.517 117.708  1.00  9.69           N
ATOM   4112  CD2 HIS F  75     141.461 128.876 117.435  1.00  9.69           C
ATOM   4113  CE1 HIS F  75     143.472 128.238 118.034  1.00  9.69           C
ATOM   4114  NE2 HIS F  75     142.227 127.825 117.876  1.00  9.69           N
ATOM   4115  N   ALA F  76     140.819 131.330 113.814  1.00 10.08           N
ATOM   4116  CA  ALA F  76     140.104 130.598 112.779  1.00 10.08           C
ATOM   4117  C   ALA F  76     140.592 130.932 111.375  1.00 10.08           C
ATOM   4118  O   ALA F  76     139.930 130.561 110.400  1.00 10.08           O
ATOM   4119  CB  ALA F  76     138.601 130.869 112.884  1.00 10.08           C
ATOM   4120  N   LYS F  77     141.730 131.621 111.255  1.00 11.27           N
ATOM   4121  CA  LYS F  77     142.299 132.003 109.960  1.00 11.27           C
ATOM   4122  C   LYS F  77     141.307 132.819 109.134  1.00 11.27           C
ATOM   4123  O   LYS F  77     141.142 132.600 107.932  1.00 11.27           O
ATOM   4124  CB  LYS F  77     142.779 130.775 109.181  1.00 11.27           C
ATOM   4125  CG  LYS F  77     143.921 130.024 109.846  1.00 11.27           C
ATOM   4126  CD  LYS F  77     144.016 128.597 109.333  1.00 11.27           C
ATOM   4127  CE  LYS F  77     145.001 127.779 110.153  1.00 11.27           C
ATOM   4128  NZ  LYS F  77     145.057 126.361 109.702  1.00 11.27           N
ATOM   4129  N   ARG F  78     140.641 133.767 109.784  1.00 11.42           N
ATOM   4130  CA  ARG F  78     139.663 134.631 109.143  1.00 11.42           C
ATOM   4131  C   ARG F  78     140.122 136.081 109.222  1.00 11.42           C
ATOM   4132  O   ARG F  78     141.000 136.441 110.010  1.00 11.42           O
ATOM   4133  CB  ARG F  78     138.279 134.473 109.788  1.00 11.42           C
ATOM   4134  CG  ARG F  78     137.513 133.246 109.321  1.00 11.42           C
ATOM   4135  CD  ARG F  78     136.076 133.270 109.816  1.00 11.42           C
ATOM   4136  NE  ARG F  78     135.955 132.741 111.171  1.00 11.42           N
ATOM   4137  CZ  ARG F  78     135.797 133.492 112.255  1.00 11.42           C
ATOM   4138  NH1 ARG F  78     135.739 134.813 112.146  1.00 11.42           N
ATOM   4139  NH2 ARG F  78     135.697 132.925 113.450  1.00 11.42           N
ATOM   4140  N   LYS F  79     139.510 136.920 108.385  1.00 16.54           N
ATOM   4141  CA  LYS F  79     139.829 138.338 108.336  1.00 16.54           C
ATOM   4142  C   LYS F  79     138.655 139.243 108.677  1.00 16.54           C
ATOM   4143  O   LYS F  79     138.868 140.440 108.900  1.00 16.54           O
ATOM   4144  CB  LYS F  79     140.364 138.720 106.947  1.00 16.54           C
ATOM   4145  CG  LYS F  79     141.666 138.029 106.572  1.00 16.54           C
ATOM   4146  CD  LYS F  79     142.177 138.509 105.223  1.00 16.54           C
ATOM   4147  CE  LYS F  79     143.467 137.803 104.840  1.00 16.54           C
ATOM   4148  NZ  LYS F  79     144.580 138.135 105.772  1.00 16.54           N
ATOM   4149  N   THR F  80     137.434 138.719 108.724  1.00 14.33           N
ATOM   4150  CA  THR F  80     136.247 139.500 109.041  1.00 14.33           C
ATOM   4151  C   THR F  80     135.731 139.101 110.416  1.00 14.33           C
ATOM   4152  O   THR F  80     135.569 137.909 110.701  1.00 14.33           O
ATOM   4153  CB  THR F  80     135.154 139.295 107.989  1.00 14.33           C
ATOM   4154  OG1 THR F  80     134.442 138.083 108.266  1.00 14.33           O
ATOM   4155  CG2 THR F  80     135.763 139.213 106.597  1.00 14.33           C
ATOM   4156  N   VAL F  81     135.477 140.095 111.262  1.00 10.67           N
ATOM   4157  CA  VAL F  81     134.971 139.854 112.610  1.00 10.67           C
ATOM   4158  C   VAL F  81     133.496 139.481 112.502  1.00 10.67           C
ATOM   4159  O   VAL F  81     132.657 140.317 112.163  1.00 10.67           O
ATOM   4160  CB  VAL F  81     135.171 141.075 113.514  1.00 10.67           C
ATOM   4161  CG1 VAL F  81     134.656 140.786 114.916  1.00 10.67           C
ATOM   4162  CG2 VAL F  81     136.639 141.474 113.549  1.00 10.67           C
ATOM   4163  N   THR F  82     133.179 138.222 112.791  1.00  9.27           N
ATOM   4164  CA  THR F  82     131.806 137.752 112.722  1.00  9.27           C
ATOM   4165  C   THR F  82     131.028 138.185 113.963  1.00  9.27           C
ATOM   4166  O   THR F  82     131.569 138.785 114.897  1.00  9.27           O
ATOM   4167  CB  THR F  82     131.765 136.232 112.573  1.00  9.27           C
ATOM   4168  OG1 THR F  82     132.352 135.621 113.729  1.00  9.27           O
ATOM   4169  CG2 THR F  82     132.531 135.797 111.333  1.00  9.27           C
ATOM   4170  N   ALA F  83     129.731 137.868 113.965  1.00  8.37           N
ATOM   4171  CA  ALA F  83     128.879 138.224 115.093  1.00  8.37           C
ATOM   4172  C   ALA F  83     129.115 137.331 116.303  1.00  8.37           C
ATOM   4173  O   ALA F  83     128.862 137.762 117.434  1.00  8.37           O
ATOM   4174  CB  ALA F  83     127.408 138.164 114.682  1.00  8.37           C
ATOM   4175  N   MET F  84     129.590 136.102 116.096  1.00  9.06           N
ATOM   4176  CA  MET F  84     129.834 135.191 117.206  1.00  9.06           C
ATOM   4177  C   MET F  84     131.059 135.574 118.025  1.00  9.06           C
ATOM   4178  O   MET F  84     131.131 135.221 119.207  1.00  9.06           O
ATOM   4179  CB  MET F  84     129.991 133.760 116.687  1.00  9.06           C
ATOM   4180  CG  MET F  84     128.736 133.190 116.045  1.00  9.06           C
ATOM   4181  SD  MET F  84     127.272 133.384 117.080  1.00  9.06           S
ATOM   4182  CE  MET F  84     127.689 132.322 118.461  1.00  9.06           C
ATOM   4183  N   ASP F  85     132.019 136.286 117.429  1.00  8.19           N
ATOM   4184  CA  ASP F  85     133.222 136.673 118.157  1.00  8.19           C
ATOM   4185  C   ASP F  85     132.948 137.742 119.207  1.00  8.19           C
ATOM   4186  O   ASP F  85     133.695 137.836 120.186  1.00  8.19           O
ATOM   4187  CB  ASP F  85     134.291 137.165 117.181  1.00  8.19           C
ATOM   4188  CG  ASP F  85     134.822 136.058 116.291  1.00  8.19           C
ATOM   4189  OD1 ASP F  85     134.566 134.874 116.597  1.00  8.19           O
ATOM   4190  OD2 ASP F  85     135.495 136.370 115.286  1.00  8.19           O
ATOM   4191  N   VAL F  86     131.898 138.546 119.027  1.00  6.68           N
ATOM   4192  CA  VAL F  86     131.580 139.580 120.006  1.00  6.68           C
ATOM   4193  C   VAL F  86     130.912 138.974 121.234  1.00  6.68           C
ATOM   4194  O   VAL F  86     131.121 139.438 122.360  1.00  6.68           O
ATOM   4195  CB  VAL F  86     130.702 140.667 119.359  1.00  6.68           C
ATOM   4196  CG1 VAL F  86     130.550 141.857 120.295  1.00  6.68           C
ATOM   4197  CG2 VAL F  86     131.292 141.100 118.026  1.00  6.68           C
ATOM   4198  N   VAL F  87     130.103 137.931 121.040  1.00  6.84           N
ATOM   4199  CA  VAL F  87     129.420 137.302 122.167  1.00  6.84           C
ATOM   4200  C   VAL F  87     130.403 136.496 123.007  1.00  6.84           C
ATOM   4201  O   VAL F  87     130.324 136.485 124.241  1.00  6.84           O
ATOM   4202  CB  VAL F  87     128.254 136.433 121.662  1.00  6.84           C
ATOM   4203  CG1 VAL F  87     127.520 135.790 122.829  1.00  6.84           C
ATOM   4204  CG2 VAL F  87     127.301 137.264 120.816  1.00  6.84           C
ATOM   4205  N   TYR F  88     131.347 135.811 122.355  1.00  8.35           N
ATOM   4206  CA  TYR F  88     132.323 135.016 123.093  1.00  8.35           C
ATOM   4207  C   TYR F  88     133.324 135.895 123.832  1.00  8.35           C
ATOM   4208  O   TYR F  88     133.886 135.470 124.848  1.00  8.35           O
ATOM   4209  CB  TYR F  88     133.051 134.065 122.143  1.00  8.35           C
ATOM   4210  CG  TYR F  88     132.165 132.992 121.552  1.00  8.35           C
ATOM   4211  CD1 TYR F  88     131.070 132.504 122.252  1.00  8.35           C
ATOM   4212  CD2 TYR F  88     132.424 132.468 120.292  1.00  8.35           C
ATOM   4213  CE1 TYR F  88     130.257 131.524 121.715  1.00  8.35           C
ATOM   4214  CE2 TYR F  88     131.617 131.487 119.747  1.00  8.35           C
ATOM   4215  CZ  TYR F  88     130.535 131.019 120.462  1.00  8.35           C
ATOM   4216  OH  TYR F  88     129.729 130.043 119.923  1.00  8.35           O
ATOM   4217  N   ALA F  89     133.559 137.114 123.344  1.00  6.84           N
ATOM   4218  CA  ALA F  89     134.492 138.014 124.012  1.00  6.84           C
ATOM   4219  C   ALA F  89     133.839 138.761 125.167  1.00  6.84           C
ATOM   4220  O   ALA F  89     134.524 139.123 126.130  1.00  6.84           O
ATOM   4221  CB  ALA F  89     135.077 139.008 123.008  1.00  6.84           C
ATOM   4222  N   LEU F  90     132.529 139.001 125.092  1.00  6.53           N
ATOM   4223  CA  LEU F  90     131.828 139.700 126.161  1.00  6.53           C
ATOM   4224  C   LEU F  90     131.488 138.792 127.335  1.00  6.53           C
ATOM   4225  O   LEU F  90     131.257 139.293 128.441  1.00  6.53           O
ATOM   4226  CB  LEU F  90     130.547 140.340 125.620  1.00  6.53           C
ATOM   4227  CG  LEU F  90     130.707 141.683 124.905  1.00  6.53           C
ATOM   4228  CD1 LEU F  90     129.512 141.957 124.005  1.00  6.53           C
ATOM   4229  CD2 LEU F  90     130.893 142.808 125.911  1.00  6.53           C
ATOM   4230  N   LYS F  91     131.451 137.475 127.122  1.00  7.75           N
ATOM   4231  CA  LYS F  91     131.131 136.555 128.206  1.00  7.75           C
ATOM   4232  C   LYS F  91     132.298 136.375 129.168  1.00  7.75           C
ATOM   4233  O   LYS F  91     132.081 136.147 130.363  1.00  7.75           O
ATOM   4234  CB  LYS F  91     130.707 135.200 127.637  1.00  7.75           C
ATOM   4235  CG  LYS F  91     130.017 134.290 128.640  1.00  7.75           C
ATOM   4236  CD  LYS F  91     129.540 133.005 127.983  1.00  7.75           C
ATOM   4237  CE  LYS F  91     130.712 132.168 127.496  1.00  7.75           C
ATOM   4238  NZ  LYS F  91     130.283 130.805 127.075  1.00  7.75           N
ATOM   4239  N   ARG F  92     133.535 136.476 128.674  1.00  8.78           N
ATOM   4240  CA  ARG F  92     134.693 136.304 129.544  1.00  8.78           C
ATOM   4241  C   ARG F  92     134.921 137.523 130.428  1.00  8.78           C
ATOM   4242  O   ARG F  92     135.380 137.383 131.568  1.00  8.78           O
ATOM   4243  CB  ARG F  92     135.939 136.014 128.708  1.00  8.78           C
ATOM   4244  CG  ARG F  92     137.125 135.509 129.513  1.00  8.78           C
ATOM   4245  CD  ARG F  92     138.436 135.776 128.792  1.00  8.78           C
ATOM   4246  NE  ARG F  92     139.525 136.058 129.723  1.00  8.78           N
ATOM   4247  CZ  ARG F  92     139.759 137.250 130.261  1.00  8.78           C
ATOM   4248  NH1 ARG F  92     138.979 138.280 129.961  1.00  8.78           N
ATOM   4249  NH2 ARG F  92     140.773 137.414 131.100  1.00  8.78           N
ATOM   4250  N   GLN F  93     134.608 138.721 129.929  1.00  8.44           N
ATOM   4251  CA  GLN F  93     134.806 139.932 130.716  1.00  8.44           C
ATOM   4252  C   GLN F  93     133.794 140.063 131.846  1.00  8.44           C
ATOM   4253  O   GLN F  93     134.095 140.703 132.859  1.00  8.44           O
ATOM   4254  CB  GLN F  93     134.738 141.164 129.813  1.00  8.44           C
ATOM   4255  CG  GLN F  93     135.757 141.163 128.685  1.00  8.44           C
ATOM   4256  CD  GLN F  93     137.075 141.793 129.091  1.00  8.44           C
ATOM   4257  OE1 GLN F  93     137.104 142.781 129.824  1.00  8.44           O
ATOM   4258  NE2 GLN F  93     138.175 141.222 128.614  1.00  8.44           N
ATOM   4259  N   GLY F  94     132.607 139.475 131.699  1.00  7.88           N
ATOM   4260  CA  GLY F  94     131.576 139.541 132.715  1.00  7.88           C
ATOM   4261  C   GLY F  94     130.316 140.268 132.301  1.00  7.88           C
ATOM   4262  O   GLY F  94     129.393 140.379 133.117  1.00  7.88           O
ATOM   4263  N   ARG F  95     130.241 140.765 131.069  1.00  7.77           N
ATOM   4264  CA  ARG F  95     129.070 141.480 130.567  1.00  7.77           C
ATOM   4265  C   ARG F  95     128.448 140.640 129.454  1.00  7.77           C
ATOM   4266  O   ARG F  95     128.632 140.905 128.266  1.00  7.77           O
ATOM   4267  CB  ARG F  95     129.454 142.881 130.077  1.00  7.77           C
ATOM   4268  CG  ARG F  95     130.196 143.717 131.107  1.00  7.77           C
ATOM   4269  CD  ARG F  95     129.293 144.092 132.271  1.00  7.77           C
ATOM   4270  NE  ARG F  95     128.121 144.845 131.834  1.00  7.77           N
ATOM   4271  CZ  ARG F  95     127.018 144.998 132.559  1.00  7.77           C
ATOM   4272  NH1 ARG F  95     126.931 144.447 133.763  1.00  7.77           N
ATOM   4273  NH2 ARG F  95     126.000 145.701 132.082  1.00  7.77           N
ATOM   4274  N   THR F  96     127.703 139.613 129.854  1.00  7.56           N
ATOM   4275  CA  THR F  96     127.049 138.728 128.899  1.00  7.56           C
ATOM   4276  C   THR F  96     125.876 139.443 128.241  1.00  7.56           C
ATOM   4277  O   THR F  96     125.016 140.006 128.927  1.00  7.56           O
ATOM   4278  CB  THR F  96     126.569 137.453 129.592  1.00  7.56           C
ATOM   4279  OG1 THR F  96     127.618 136.932 130.418  1.00  7.56           O
ATOM   4280  CG2 THR F  96     126.174 136.404 128.562  1.00  7.56           C
ATOM   4281  N   LEU F  97     125.842 139.420 126.911  1.00  7.05           N
ATOM   4282  CA  LEU F  97     124.792 140.062 126.133  1.00  7.05           C
ATOM   4283  C   LEU F  97     124.003 139.000 125.383  1.00  7.05           C
ATOM   4284  O   LEU F  97     124.587 138.161 124.689  1.00  7.05           O
ATOM   4285  CB  LEU F  97     125.378 141.082 125.153  1.00  7.05           C
ATOM   4286  CG  LEU F  97     124.399 141.714 124.161  1.00  7.05           C
ATOM   4287  CD1 LEU F  97     123.586 142.811 124.832  1.00  7.05           C
ATOM   4288  CD2 LEU F  97     125.138 142.255 122.947  1.00  7.05           C
ATOM   4289  N   TYR F  98     122.682 139.038 125.524  1.00  7.80           N
ATOM   4290  CA  TYR F  98     121.794 138.093 124.867  1.00  7.80           C
ATOM   4291  C   TYR F  98     121.240 138.689 123.577  1.00  7.80           C
ATOM   4292  O   TYR F  98     121.426 139.869 123.272  1.00  7.80           O
ATOM   4293  CB  TYR F  98     120.652 137.687 125.803  1.00  7.80           C
ATOM   4294  CG  TYR F  98     121.065 136.733 126.902  1.00  7.80           C
ATOM   4295  CD1 TYR F  98     122.278 136.060 126.843  1.00  7.80           C
ATOM   4296  CD2 TYR F  98     120.242 136.506 127.996  1.00  7.80           C
ATOM   4297  CE1 TYR F  98     122.660 135.187 127.844  1.00  7.80           C
ATOM   4298  CE2 TYR F  98     120.615 135.635 129.003  1.00  7.80           C
ATOM   4299  CZ  TYR F  98     121.825 134.978 128.921  1.00  7.80           C
ATOM   4300  OH  TYR F  98     122.200 134.110 129.921  1.00  7.80           O
ATOM   4301  N   GLY F  99     120.548 137.845 122.813  1.00  9.12           N
ATOM   4302  CA  GLY F  99     119.944 138.237 121.561  1.00  9.12           C
ATOM   4303  C   GLY F  99     120.821 138.028 120.342  1.00  9.12           C
ATOM   4304  O   GLY F  99     120.306 137.689 119.271  1.00  9.12           O
ATOM   4305  N   PHE F 100     122.133 138.222 120.477  1.00  8.90           N
ATOM   4306  CA  PHE F 100     123.069 138.057 119.374  1.00  8.90           C
ATOM   4307  C   PHE F 100     123.708 136.673 119.354  1.00  8.90           C
ATOM   4308  O   PHE F 100     124.768 136.494 118.745  1.00  8.90           O
ATOM   4309  CB  PHE F 100     124.150 139.138 119.435  1.00  8.90           C
ATOM   4310  CG  PHE F 100     123.702 140.473 118.914  1.00  8.90           C
ATOM   4311  CD1 PHE F 100     123.119 141.402 119.760  1.00  8.90           C
ATOM   4312  CD2 PHE F 100     123.861 140.798 117.577  1.00  8.90           C
ATOM   4313  CE1 PHE F 100     122.705 142.631 119.283  1.00  8.90           C
ATOM   4314  CE2 PHE F 100     123.449 142.026 117.094  1.00  8.90           C
ATOM   4315  CZ  PHE F 100     122.870 142.943 117.948  1.00  8.90           C
ATOM   4316  N   GLY F 101     123.086 135.692 120.007  1.00 13.35           N
ATOM   4317  CA  GLY F 101     123.611 134.342 120.037  1.00 13.35           C
ATOM   4318  C   GLY F 101     123.307 133.495 118.825  1.00 13.35           C
ATOM   4319  O   GLY F 101     123.906 132.429 118.659  1.00 13.35           O
ATOM   4320  N   GLY F 102     122.390 133.938 117.971  1.00 16.18           N
ATOM   4321  CA  GLY F 102     122.034 133.191 116.779  1.00 16.18           C
ATOM   4322  C   GLY F 102     120.940 133.851 115.963  1.00 16.18           C
ATOM   4323  O   GLY F 102     120.777 133.569 114.776  1.00 16.18           O
ATOM   4324  OXT GLY F 102     120.189 134.686 116.467  1.00 16.18           O
TER
ATOM   4325  N   VAL G  17     166.206 109.948 127.822  1.00 26.48           N
ATOM   4326  CA  VAL G  17     166.166 111.400 127.701  1.00 26.48           C
ATOM   4327  C   VAL G  17     164.740 111.906 127.883  1.00 26.48           C
ATOM   4328  O   VAL G  17     163.847 111.567 127.106  1.00 26.48           O
ATOM   4329  CB  VAL G  17     166.739 111.862 126.350  1.00 26.48           C
ATOM   4330  CG1 VAL G  17     166.679 113.378 126.240  1.00 26.48           C
ATOM   4331  CG2 VAL G  17     168.166 111.365 126.181  1.00 26.48           C
ATOM   4332  N   SER G  18     164.533 112.719 128.915  1.00 22.97           N
ATOM   4333  CA  SER G  18     163.213 113.266 129.184  1.00 22.97           C
ATOM   4334  C   SER G  18     162.893 114.401 128.215  1.00 22.97           C
ATOM   4335  O   SER G  18     163.777 114.995 127.591  1.00 22.97           O
ATOM   4336  CB  SER G  18     163.123 113.764 130.626  1.00 22.97           C
ATOM   4337  OG  SER G  18     164.000 114.856 130.844  1.00 22.97           O
ATOM   4338  N   ARG G  19     161.599 114.701 128.095  1.00 20.48           N
ATOM   4339  CA  ARG G  19     161.142 115.759 127.204  1.00 20.48           C
ATOM   4340  C   ARG G  19     161.313 117.152 127.796  1.00 20.48           C
ATOM   4341  O   ARG G  19     161.158 118.138 127.067  1.00 20.48           O
ATOM   4342  CB  ARG G  19     159.673 115.535 126.835  1.00 20.48           C
ATOM   4343  CG  ARG G  19     159.422 114.268 126.033  1.00 20.48           C
ATOM   4344  CD  ARG G  19     157.991 113.783 126.193  1.00 20.48           C
ATOM   4345  NE  ARG G  19     157.035 114.670 125.538  1.00 20.48           N
ATOM   4346  CZ  ARG G  19     155.715 114.554 125.643  1.00 20.48           C
ATOM   4347  NH1 ARG G  19     155.189 113.584 126.378  1.00 20.48           N
ATOM   4348  NH2 ARG G  19     154.920 115.407 125.012  1.00 20.48           N
ATOM   4349  N   SER G  20     161.627 117.258 129.088  1.00 17.61           N
ATOM   4350  CA  SER G  20     161.816 118.569 129.699  1.00 17.61           C
ATOM   4351  C   SER G  20     163.226 119.099 129.466  1.00 17.61           C
ATOM   4352  O   SER G  20     163.414 120.304 129.267  1.00 17.61           O
ATOM   4353  CB  SER G  20     161.514 118.499 131.197  1.00 17.61           C
ATOM   4354  OG  SER G  20     160.167 118.125 131.428  1.00 17.61           O
ATOM   4355  N   GLN G  21     164.227 118.215 129.486  1.00 19.95           N
ATOM   4356  CA  GLN G  21     165.602 118.653 129.269  1.00 19.95           C
ATOM   4357  C   GLN G  21     165.870 118.958 127.801  1.00 19.95           C
ATOM   4358  O   GLN G  21     166.731 119.788 127.489  1.00 19.95           O
ATOM   4359  CB  GLN G  21     166.577 117.593 129.778  1.00 19.95           C
ATOM   4360  CG  GLN G  21     167.994 118.101 129.990  1.00 19.95           C
ATOM   4361  CD  GLN G  21     169.018 116.983 130.004  1.00 19.95           C
ATOM   4362  OE1 GLN G  21     168.807 115.925 129.412  1.00 19.95           O
ATOM   4363  NE2 GLN G  21     170.137 117.214 130.681  1.00 19.95           N
ATOM   4364  N   ARG G  22     165.148 118.302 126.889  1.00 18.66           N
ATOM   4365  CA  ARG G  22     165.353 118.553 125.466  1.00 18.66           C
ATOM   4366  C   ARG G  22     164.793 119.906 125.046  1.00 18.66           C
ATOM   4367  O   ARG G  22     165.315 120.529 124.114  1.00 18.66           O
ATOM   4368  CB  ARG G  22     164.718 117.436 124.639  1.00 18.66           C
ATOM   4369  CG  ARG G  22     165.263 117.320 123.225  1.00 18.66           C
ATOM   4370  CD  ARG G  22     164.422 116.373 122.386  1.00 18.66           C
ATOM   4371  NE  ARG G  22     164.200 115.096 123.059  1.00 18.66           N
ATOM   4372  CZ  ARG G  22     163.262 114.221 122.711  1.00 18.66           C
ATOM   4373  NH1 ARG G  22     162.454 114.483 121.694  1.00 18.66           N
ATOM   4374  NH2 ARG G  22     163.132 113.085 123.381  1.00 18.66           N
ATOM   4375  N   ALA G  23     163.741 120.376 125.715  1.00 15.49           N
ATOM   4376  CA  ALA G  23     163.135 121.661 125.400  1.00 15.49           C
ATOM   4377  C   ALA G  23     163.694 122.807 126.233  1.00 15.49           C
ATOM   4378  O   ALA G  23     163.383 123.968 125.947  1.00 15.49           O
ATOM   4379  CB  ALA G  23     161.615 121.590 125.589  1.00 15.49           C
ATOM   4380  N   GLY G  24     164.505 122.514 127.246  1.00 14.63           N
ATOM   4381  CA  GLY G  24     165.073 123.560 128.072  1.00 14.63           C
ATOM   4382  C   GLY G  24     164.132 124.130 129.107  1.00 14.63           C
ATOM   4383  O   GLY G  24     164.214 125.323 129.417  1.00 14.63           O
ATOM   4384  N   LEU G  25     163.236 123.312 129.653  1.00 12.97           N
ATOM   4385  CA  LEU G  25     162.285 123.754 130.660  1.00 12.97           C
ATOM   4386  C   LEU G  25     162.376 122.848 131.880  1.00 12.97           C
ATOM   4387  O   LEU G  25     162.801 121.693 131.794  1.00 12.97           O
ATOM   4388  CB  LEU G  25     160.849 123.761 130.116  1.00 12.97           C
ATOM   4389  CG  LEU G  25     160.587 124.657 128.903  1.00 12.97           C
ATOM   4390  CD1 LEU G  25     159.232 124.345 128.288  1.00 12.97           C
ATOM   4391  CD2 LEU G  25     160.678 126.125 129.290  1.00 12.97           C
ATOM   4392  N   GLN G  26     161.967 123.391 133.027  1.00 13.77           N
ATOM   4393  CA  GLN G  26     161.986 122.649 134.280  1.00 13.77           C
ATOM   4394  C   GLN G  26     160.653 121.993 134.613  1.00 13.77           C
ATOM   4395  O   GLN G  26     160.612 121.124 135.490  1.00 13.77           O
ATOM   4396  CB  GLN G  26     162.393 123.570 135.437  1.00 13.77           C
ATOM   4397  CG  GLN G  26     163.763 124.206 135.270  1.00 13.77           C
ATOM   4398  CD  GLN G  26     164.874 123.179 135.167  1.00 13.77           C
ATOM   4399  OE1 GLN G  26     164.906 122.205 135.919  1.00 13.77           O
ATOM   4400  NE2 GLN G  26     165.792 123.392 134.232  1.00 13.77           N
ATOM   4401  N   PHE G  27     159.574 122.383 133.942  1.00 11.71           N
ATOM   4402  CA  PHE G  27     158.279 121.779 134.212  1.00 11.71           C
ATOM   4403  C   PHE G  27     158.187 120.413 133.536  1.00 11.71           C
ATOM   4404  O   PHE G  27     158.724 120.224 132.440  1.00 11.71           O
ATOM   4405  CB  PHE G  27     157.151 122.685 133.721  1.00 11.71           C
ATOM   4406  CG  PHE G  27     156.576 123.571 134.789  1.00 11.71           C
ATOM   4407  CD1 PHE G  27     157.296 124.651 135.272  1.00 11.71           C
ATOM   4408  CD2 PHE G  27     155.317 123.323 135.310  1.00 11.71           C
ATOM   4409  CE1 PHE G  27     156.770 125.469 136.256  1.00 11.71           C
ATOM   4410  CE2 PHE G  27     154.786 124.136 136.294  1.00 11.71           C
ATOM   4411  CZ  PHE G  27     155.513 125.210 136.767  1.00 11.71           C
ATOM   4412  N   PRO G  28     157.520 119.442 134.161  1.00 13.68           N
ATOM   4413  CA  PRO G  28     157.405 118.113 133.546  1.00 13.68           C
ATOM   4414  C   PRO G  28     156.482 118.148 132.336  1.00 13.68           C
ATOM   4415  O   PRO G  28     155.375 118.688 132.396  1.00 13.68           O
ATOM   4416  CB  PRO G  28     156.829 117.248 134.673  1.00 13.68           C
ATOM   4417  CG  PRO G  28     156.105 118.213 135.552  1.00 13.68           C
ATOM   4418  CD  PRO G  28     156.873 119.503 135.484  1.00 13.68           C
ATOM   4419  N   VAL G  29     156.950 117.566 131.232  1.00 14.33           N
ATOM   4420  CA  VAL G  29     156.152 117.544 130.010  1.00 14.33           C
ATOM   4421  C   VAL G  29     155.166 116.383 130.031  1.00 14.33           C
ATOM   4422  O   VAL G  29     154.025 116.515 129.574  1.00 14.33           O
ATOM   4423  CB  VAL G  29     157.074 117.486 128.778  1.00 14.33           C
ATOM   4424  CG1 VAL G  29     156.257 117.551 127.496  1.00 14.33           C
ATOM   4425  CG2 VAL G  29     158.092 118.615 128.826  1.00 14.33           C
ATOM   4426  N   GLY G  30     155.583 115.231 130.562  1.00 17.81           N
ATOM   4427  CA  GLY G  30     154.697 114.081 130.607  1.00 17.81           C
ATOM   4428  C   GLY G  30     153.543 114.248 131.574  1.00 17.81           C
ATOM   4429  O   GLY G  30     152.477 113.656 131.379  1.00 17.81           O
ATOM   4430  N   ARG G  31     153.732 115.048 132.626  1.00 18.86           N
ATOM   4431  CA  ARG G  31     152.656 115.268 133.587  1.00 18.86           C
ATOM   4432  C   ARG G  31     151.587 116.192 133.016  1.00 18.86           C
ATOM   4433  O   ARG G  31     150.388 115.958 133.210  1.00 18.86           O
ATOM   4434  CB  ARG G  31     153.224 115.838 134.887  1.00 18.86           C
ATOM   4435  CG  ARG G  31     152.178 116.414 135.827  1.00 18.86           C
ATOM   4436  CD  ARG G  31     152.812 116.933 137.107  1.00 18.86           C
ATOM   4437  NE  ARG G  31     153.489 115.874 137.850  1.00 18.86           N
ATOM   4438  CZ  ARG G  31     154.001 116.025 139.067  1.00 18.86           C
ATOM   4439  NH1 ARG G  31     153.915 117.195 139.684  1.00 18.86           N
ATOM   4440  NH2 ARG G  31     154.601 115.005 139.667  1.00 18.86           N
ATOM   4441  N   ILE G  32     152.001 117.243 132.305  1.00 14.81           N
ATOM   4442  CA  ILE G  32     151.038 118.171 131.721  1.00 14.81           C
ATOM   4443  C   ILE G  32     150.277 117.505 130.581  1.00 14.81           C
ATOM   4444  O   ILE G  32     149.065 117.701 130.426  1.00 14.81           O
ATOM   4445  CB  ILE G  32     151.752 119.454 131.258  1.00 14.81           C
ATOM   4446  CG1 ILE G  32     152.395 120.163 132.452  1.00 14.81           C
ATOM   4447  CG2 ILE G  32     150.782 120.384 130.546  1.00 14.81           C
ATOM   4448  CD1 ILE G  32     153.012 121.502 132.110  1.00 14.81           C
ATOM   4449  N   HIS G  33     150.970 116.701 129.770  1.00 16.26           N
ATOM   4450  CA  HIS G  33     150.309 116.021 128.662  1.00 16.26           C
ATOM   4451  C   HIS G  33     149.328 114.964 129.153  1.00 16.26           C
ATOM   4452  O   HIS G  33     148.298 114.730 128.510  1.00 16.26           O
ATOM   4453  CB  HIS G  33     151.350 115.391 127.737  1.00 16.26           C
ATOM   4454  CG  HIS G  33     150.763 114.729 126.529  1.00 16.26           C
ATOM   4455  ND1 HIS G  33     150.428 113.393 126.500  1.00 16.26           N
ATOM   4456  CD2 HIS G  33     150.452 115.221 125.306  1.00 16.26           C
ATOM   4457  CE1 HIS G  33     149.935 113.090 125.313  1.00 16.26           C
ATOM   4458  NE2 HIS G  33     149.939 114.181 124.569  1.00 16.26           N
ATOM   4459  N   ARG G  34     149.625 114.317 130.281  1.00 20.91           N
ATOM   4460  CA  ARG G  34     148.717 113.314 130.824  1.00 20.91           C
ATOM   4461  C   ARG G  34     147.506 113.944 131.498  1.00 20.91           C
ATOM   4462  O   ARG G  34     146.419 113.354 131.487  1.00 20.91           O
ATOM   4463  CB  ARG G  34     149.457 112.412 131.813  1.00 20.91           C
ATOM   4464  CG  ARG G  34     148.822 111.043 131.999  1.00 20.91           C
ATOM   4465  CD  ARG G  34     149.172 110.452 133.355  1.00 20.91           C
ATOM   4466  NE  ARG G  34     148.836 111.357 134.450  1.00 20.91           N
ATOM   4467  CZ  ARG G  34     149.091 111.108 135.731  1.00 20.91           C
ATOM   4468  NH1 ARG G  34     149.687 109.977 136.083  1.00 20.91           N
ATOM   4469  NH2 ARG G  34     148.750 111.990 136.660  1.00 20.91           N
ATOM   4470  N   HIS G  35     147.668 115.131 132.085  1.00 18.34           N
ATOM   4471  CA  HIS G  35     146.550 115.800 132.740  1.00 18.34           C
ATOM   4472  C   HIS G  35     145.595 116.436 131.737  1.00 18.34           C
ATOM   4473  O   HIS G  35     144.387 116.492 131.991  1.00 18.34           O
ATOM   4474  CB  HIS G  35     147.066 116.861 133.713  1.00 18.34           C
ATOM   4475  CG  HIS G  35     147.629 116.297 134.980  1.00 18.34           C
ATOM   4476  ND1 HIS G  35     148.389 117.044 135.854  1.00 18.34           N
ATOM   4477  CD2 HIS G  35     147.543 115.058 135.520  1.00 18.34           C
ATOM   4478  CE1 HIS G  35     148.747 116.290 136.878  1.00 18.34           C
ATOM   4479  NE2 HIS G  35     148.246 115.081 136.700  1.00 18.34           N
ATOM   4480  N   LEU G  36     146.111 116.918 130.605  1.00 17.41           N
ATOM   4481  CA  LEU G  36     145.266 117.543 129.597  1.00 17.41           C
ATOM   4482  C   LEU G  36     144.325 116.555 128.920  1.00 17.41           C
ATOM   4483  O   LEU G  36     143.224 116.946 128.519  1.00 17.41           O
ATOM   4484  CB  LEU G  36     146.130 118.236 128.540  1.00 17.41           C
ATOM   4485  CG  LEU G  36     146.706 119.600 128.924  1.00 17.41           C
ATOM   4486  CD1 LEU G  36     147.817 120.004 127.966  1.00 17.41           C
ATOM   4487  CD2 LEU G  36     145.613 120.657 128.958  1.00 17.41           C
ATOM   4488  N   LYS G  37     144.728 115.294 128.786  1.00 21.91           N
ATOM   4489  CA  LYS G  37     143.902 114.276 128.153  1.00 21.91           C
ATOM   4490  C   LYS G  37     142.830 113.717 129.080  1.00 21.91           C
ATOM   4491  O   LYS G  37     141.989 112.933 128.628  1.00 21.91           O
ATOM   4492  CB  LYS G  37     144.781 113.132 127.635  1.00 21.91           C
ATOM   4493  CG  LYS G  37     145.634 113.502 126.433  1.00 21.91           C
ATOM   4494  CD  LYS G  37     146.385 112.295 125.895  1.00 21.91           C
ATOM   4495  CE  LYS G  37     145.428 111.205 125.438  1.00 21.91           C
ATOM   4496  NZ  LYS G  37     144.396 111.728 124.501  1.00 21.91           N
ATOM   4497  N   SER G  38     142.837 114.099 130.358  1.00 21.91           N
ATOM   4498  CA  SER G  38     141.850 113.620 131.319  1.00 21.91           C
ATOM   4499  C   SER G  38     140.851 114.698 131.720  1.00 21.91           C
ATOM   4500  O   SER G  38     140.124 114.519 132.704  1.00 21.91           O
ATOM   4501  CB  SER G  38     142.548 113.065 132.565  1.00 21.91           C
ATOM   4502  OG  SER G  38     143.255 111.874 132.267  1.00 21.91           O
ATOM   4503  N   ARG G  39     140.793 115.814 130.986  1.00 22.89           N
ATOM   4504  CA  ARG G  39     139.862 116.885 131.300  1.00 22.89           C
ATOM   4505  C   ARG G  39     138.855 116.975 130.168  1.00 22.89           C
ATOM   4506  O   ARG G  39     137.878 116.201 130.146  1.00 22.89           O
ATOM   4507  CB  ARG G  39     140.616 118.199 131.548  1.00 22.89           C
ATOM   4508  CG  ARG G  39     141.621 118.138 132.687  1.00 22.89           C
ATOM   4509  CD  ARG G  39     140.934 117.945 134.030  1.00 22.89           C
ATOM   4510  NE  ARG G  39     141.898 117.806 135.119  1.00 22.89           N
ATOM   4511  CZ  ARG G  39     142.419 116.649 135.511  1.00 22.89           C
ATOM   4512  NH1 ARG G  39     142.072 115.523 134.902  1.00 22.89           N
ATOM   4513  NH2 ARG G  39     143.290 116.615 136.510  1.00 22.89           N
ATOM   4514  N   THR G  40     139.027 117.882 129.209  1.00 27.37           N
ATOM   4515  CA  THR G  40     138.093 118.032 128.101  1.00 27.37           C
ATOM   4516  C   THR G  40     138.863 117.986 126.791  1.00 27.37           C
ATOM   4517  O   THR G  40     139.896 118.649 126.656  1.00 27.37           O
ATOM   4518  CB  THR G  40     137.308 119.346 128.207  1.00 27.37           C
ATOM   4519  OG1 THR G  40     138.187 120.398 128.625  1.00 27.37           O
ATOM   4520  CG2 THR G  40     136.173 119.210 129.210  1.00 27.37           C
ATOM   4521  N   THR G  41     138.366 117.208 125.832  1.00 32.98           N
ATOM   4522  CA  THR G  41     137.143 116.431 126.005  1.00 32.98           C
ATOM   4523  C   THR G  41     137.342 114.989 125.548  1.00 32.98           C
ATOM   4524  O   THR G  41     138.472 114.516 125.430  1.00 32.98           O
ATOM   4525  CB  THR G  41     135.965 117.052 125.227  1.00 32.98           C
ATOM   4526  OG1 THR G  41     134.854 116.147 125.231  1.00 32.98           O
ATOM   4527  CG2 THR G  41     136.369 117.348 123.791  1.00 32.98           C
ATOM   4528  N   SER G  42     136.233 114.293 125.294  1.00 32.74           N
ATOM   4529  CA  SER G  42     136.309 112.908 124.842  1.00 32.74           C
ATOM   4530  C   SER G  42     136.795 112.830 123.399  1.00 32.74           C
ATOM   4531  O   SER G  42     137.722 112.077 123.080  1.00 32.74           O
ATOM   4532  CB  SER G  42     134.945 112.232 124.994  1.00 32.74           C
ATOM   4533  OG  SER G  42     133.992 112.804 124.114  1.00 32.74           O
ATOM   4534  N   HIS G  43     136.177 113.610 122.509  1.00 35.42           N
ATOM   4535  CA  HIS G  43     136.576 113.601 121.107  1.00 35.42           C
ATOM   4536  C   HIS G  43     137.812 114.453 120.849  1.00 35.42           C
ATOM   4537  O   HIS G  43     138.401 114.356 119.768  1.00 35.42           O
ATOM   4538  CB  HIS G  43     135.421 114.082 120.228  1.00 35.42           C
ATOM   4539  CG  HIS G  43     135.527 113.648 118.799  1.00 35.42           C
ATOM   4540  ND1 HIS G  43     135.673 114.540 117.759  1.00 35.42           N
ATOM   4541  CD2 HIS G  43     135.509 112.416 118.238  1.00 35.42           C
ATOM   4542  CE1 HIS G  43     135.740 113.876 116.618  1.00 35.42           C
ATOM   4543  NE2 HIS G  43     135.642 112.586 116.881  1.00 35.42           N
ATOM   4544  N   GLY G  44     138.217 115.280 121.812  1.00 31.09           N
ATOM   4545  CA  GLY G  44     139.384 116.117 121.623  1.00 31.09           C
ATOM   4546  C   GLY G  44     140.680 115.361 121.848  1.00 31.09           C
ATOM   4547  O   GLY G  44     140.776 114.469 122.690  1.00 31.09           O
ATOM   4548  N   ARG G  45     141.695 115.733 121.073  1.00 27.28           N
ATOM   4549  CA  ARG G  45     143.010 115.113 121.139  1.00 27.28           C
ATOM   4550  C   ARG G  45     144.056 116.157 121.503  1.00 27.28           C
ATOM   4551  O   ARG G  45     144.072 117.257 120.941  1.00 27.28           O
ATOM   4552  CB  ARG G  45     143.376 114.448 119.808  1.00 27.28           C
ATOM   4553  CG  ARG G  45     142.247 113.643 119.186  1.00 27.28           C
ATOM   4554  CD  ARG G  45     142.375 113.591 117.672  1.00 27.28           C
ATOM   4555  NE  ARG G  45     143.338 112.582 117.240  1.00 27.28           N
ATOM   4556  CZ  ARG G  45     144.131 112.713 116.181  1.00 27.28           C
ATOM   4557  NH1 ARG G  45     144.078 113.813 115.443  1.00 27.28           N
ATOM   4558  NH2 ARG G  45     144.977 111.743 115.861  1.00 27.28           N
ATOM   4559  N   VAL G  46     144.928 115.806 122.444  1.00 19.82           N
ATOM   4560  CA  VAL G  46     146.001 116.683 122.904  1.00 19.82           C
ATOM   4561  C   VAL G  46     147.314 116.020 122.507  1.00 19.82           C
ATOM   4562  O   VAL G  46     147.751 115.053 123.143  1.00 19.82           O
ATOM   4563  CB  VAL G  46     145.937 116.938 124.413  1.00 19.82           C
ATOM   4564  CG1 VAL G  46     147.105 117.809 124.855  1.00 19.82           C
ATOM   4565  CG2 VAL G  46     144.612 117.586 124.784  1.00 19.82           C
ATOM   4566  N   GLY G  47     147.948 116.536 121.455  1.00 16.76           N
ATOM   4567  CA  GLY G  47     149.193 115.983 120.973  1.00 16.76           C
ATOM   4568  C   GLY G  47     150.391 116.437 121.785  1.00 16.76           C
ATOM   4569  O   GLY G  47     150.281 117.141 122.788  1.00 16.76           O
ATOM   4570  N   ALA G  48     151.570 116.014 121.325  1.00 15.32           N
ATOM   4571  CA  ALA G  48     152.813 116.367 121.996  1.00 15.32           C
ATOM   4572  C   ALA G  48     153.220 117.815 121.762  1.00 15.32           C
ATOM   4573  O   ALA G  48     154.048 118.341 122.513  1.00 15.32           O
ATOM   4574  CB  ALA G  48     153.940 115.437 121.541  1.00 15.32           C
ATOM   4575  N   THR G  49     152.659 118.470 120.742  1.00 12.61           N
ATOM   4576  CA  THR G  49     153.013 119.860 120.477  1.00 12.61           C
ATOM   4577  C   THR G  49     152.402 120.804 121.505  1.00 12.61           C
ATOM   4578  O   THR G  49     153.034 121.797 121.883  1.00 12.61           O
ATOM   4579  CB  THR G  49     152.571 120.259 119.068  1.00 12.61           C
ATOM   4580  OG1 THR G  49     152.778 119.161 118.171  1.00 12.61           O
ATOM   4581  CG2 THR G  49     153.368 121.460 118.582  1.00 12.61           C
ATOM   4582  N   ALA G  50     151.185 120.513 121.968  1.00 11.39           N
ATOM   4583  CA  ALA G  50     150.528 121.365 122.951  1.00 11.39           C
ATOM   4584  C   ALA G  50     151.170 121.281 124.329  1.00 11.39           C
ATOM   4585  O   ALA G  50     151.094 122.250 125.092  1.00 11.39           O
ATOM   4586  CB  ALA G  50     149.045 121.003 123.054  1.00 11.39           C
ATOM   4587  N   ALA G  51     151.798 120.152 124.664  1.00 10.68           N
ATOM   4588  CA  ALA G  51     152.440 120.002 125.963  1.00 10.68           C
ATOM   4589  C   ALA G  51     153.709 120.832 126.093  1.00 10.68           C
ATOM   4590  O   ALA G  51     154.077 121.205 127.212  1.00 10.68           O
ATOM   4591  CB  ALA G  51     152.760 118.529 126.225  1.00 10.68           C
ATOM   4592  N   VAL G  52     154.383 121.128 124.981  1.00 10.17           N
ATOM   4593  CA  VAL G  52     155.606 121.922 125.043  1.00 10.17           C
ATOM   4594  C   VAL G  52     155.286 123.389 125.301  1.00 10.17           C
ATOM   4595  O   VAL G  52     155.958 124.051 126.100  1.00 10.17           O
ATOM   4596  CB  VAL G  52     156.424 121.736 123.753  1.00 10.17           C
ATOM   4597  CG1 VAL G  52     157.739 122.495 123.841  1.00 10.17           C
ATOM   4598  CG2 VAL G  52     156.671 120.257 123.491  1.00 10.17           C
ATOM   4599  N   TYR G  53     154.256 123.920 124.637  1.00  9.98           N
ATOM   4600  CA  TYR G  53     153.887 125.315 124.846  1.00  9.98           C
ATOM   4601  C   TYR G  53     153.218 125.525 126.198  1.00  9.98           C
ATOM   4602  O   TYR G  53     153.317 126.614 126.774  1.00  9.98           O
ATOM   4603  CB  TYR G  53     152.968 125.790 123.720  1.00  9.98           C
ATOM   4604  CG  TYR G  53     153.113 127.258 123.387  1.00  9.98           C
ATOM   4605  CD1 TYR G  53     153.892 127.673 122.315  1.00  9.98           C
ATOM   4606  CD2 TYR G  53     152.470 128.229 124.144  1.00  9.98           C
ATOM   4607  CE1 TYR G  53     154.028 129.013 122.006  1.00  9.98           C
ATOM   4608  CE2 TYR G  53     152.600 129.572 123.843  1.00  9.98           C
ATOM   4609  CZ  TYR G  53     153.380 129.958 122.773  1.00  9.98           C
ATOM   4610  OH  TYR G  53     153.512 131.294 122.470  1.00  9.98           O
ATOM   4611  N   SER G  54     152.537 124.502 126.720  1.00  9.35           N
ATOM   4612  CA  SER G  54     151.877 124.629 128.013  1.00  9.35           C
ATOM   4613  C   SER G  54     152.869 124.703 129.166  1.00  9.35           C
ATOM   4614  O   SER G  54     152.591 125.378 130.163  1.00  9.35           O
ATOM   4615  CB  SER G  54     150.913 123.462 128.230  1.00  9.35           C
ATOM   4616  OG  SER G  54     149.876 123.471 127.265  1.00  9.35           O
ATOM   4617  N   ALA G  55     154.014 124.028 129.055  1.00  9.73           N
ATOM   4618  CA  ALA G  55     155.014 124.063 130.113  1.00  9.73           C
ATOM   4619  C   ALA G  55     155.804 125.365 130.133  1.00  9.73           C
ATOM   4620  O   ALA G  55     156.384 125.704 131.170  1.00  9.73           O
ATOM   4621  CB  ALA G  55     155.975 122.881 129.969  1.00  9.73           C
ATOM   4622  N   ALA G  56     155.839 126.099 129.020  1.00  9.29           N
ATOM   4623  CA  ALA G  56     156.576 127.357 128.981  1.00  9.29           C
ATOM   4624  C   ALA G  56     155.802 128.496 129.630  1.00  9.29           C
ATOM   4625  O   ALA G  56     156.413 129.421 130.177  1.00  9.29           O
ATOM   4626  CB  ALA G  56     156.928 127.718 127.537  1.00  9.29           C
ATOM   4627  N   ILE G  57     154.469 128.451 129.582  1.00  9.07           N
ATOM   4628  CA  ILE G  57     153.672 129.510 130.193  1.00  9.07           C
ATOM   4629  C   ILE G  57     153.682 129.379 131.710  1.00  9.07           C
ATOM   4630  O   ILE G  57     153.760 130.380 132.433  1.00  9.07           O
ATOM   4631  CB  ILE G  57     152.239 129.491 129.631  1.00  9.07           C
ATOM   4632  CG1 ILE G  57     152.266 129.445 128.101  1.00  9.07           C
ATOM   4633  CG2 ILE G  57     151.459 130.704 130.114  1.00  9.07           C
ATOM   4634  CD1 ILE G  57     152.913 130.655 127.464  1.00  9.07           C
ATOM   4635  N   LEU G  58     153.605 128.147 132.219  1.00  9.54           N
ATOM   4636  CA  LEU G  58     153.627 127.932 133.660  1.00  9.54           C
ATOM   4637  C   LEU G  58     154.989 128.232 134.270  1.00  9.54           C
ATOM   4638  O   LEU G  58     155.056 128.632 135.437  1.00  9.54           O
ATOM   4639  CB  LEU G  58     153.217 126.494 133.984  1.00  9.54           C
ATOM   4640  CG  LEU G  58     151.764 126.118 133.690  1.00  9.54           C
ATOM   4641  CD1 LEU G  58     151.566 124.613 133.797  1.00  9.54           C
ATOM   4642  CD2 LEU G  58     150.817 126.854 134.626  1.00  9.54           C
ATOM   4643  N   GLU G  59     156.072 128.049 133.512  1.00 11.08           N
ATOM   4644  CA  GLU G  59     157.403 128.334 134.035  1.00 11.08           C
ATOM   4645  C   GLU G  59     157.716 129.824 134.023  1.00 11.08           C
ATOM   4646  O   GLU G  59     158.375 130.321 134.943  1.00 11.08           O
ATOM   4647  CB  GLU G  59     158.457 127.569 133.232  1.00 11.08           C
ATOM   4648  CG  GLU G  59     159.864 127.664 133.801  1.00 11.08           C
ATOM   4649  CD  GLU G  59     160.736 126.489 133.403  1.00 11.08           C
ATOM   4650  OE1 GLU G  59     160.194 125.499 132.869  1.00 11.08           O
ATOM   4651  OE2 GLU G  59     161.964 126.556 133.624  1.00 11.08           O
ATOM   4652  N   TYR G  60     157.255 130.550 133.002  1.00 11.41           N
ATOM   4653  CA  TYR G  60     157.513 131.985 132.943  1.00 11.41           C
ATOM   4654  C   TYR G  60     156.704 132.736 133.994  1.00 11.41           C
ATOM   4655  O   TYR G  60     157.189 133.714 134.576  1.00 11.41           O
ATOM   4656  CB  TYR G  60     157.203 132.517 131.544  1.00 11.41           C
ATOM   4657  CG  TYR G  60     157.249 134.025 131.438  1.00 11.41           C
ATOM   4658  CD1 TYR G  60     158.456 134.708 131.499  1.00 11.41           C
ATOM   4659  CD2 TYR G  60     156.085 134.765 131.277  1.00 11.41           C
ATOM   4660  CE1 TYR G  60     158.504 136.086 131.403  1.00 11.41           C
ATOM   4661  CE2 TYR G  60     156.122 136.143 131.180  1.00 11.41           C
ATOM   4662  CZ  TYR G  60     157.334 136.798 131.243  1.00 11.41           C
ATOM   4663  OH  TYR G  60     157.375 138.170 131.147  1.00 11.41           O
ATOM   4664  N   LEU G  61     155.470 132.296 134.251  1.00  9.94           N
ATOM   4665  CA  LEU G  61     154.653 132.949 135.267  1.00  9.94           C
ATOM   4666  C   LEU G  61     155.150 132.639 136.673  1.00  9.94           C
ATOM   4667  O   LEU G  61     154.937 133.436 137.594  1.00  9.94           O
ATOM   4668  CB  LEU G  61     153.190 132.530 135.117  1.00  9.94           C
ATOM   4669  CG  LEU G  61     152.443 133.096 133.907  1.00  9.94           C
ATOM   4670  CD1 LEU G  61     151.095 132.413 133.739  1.00  9.94           C
ATOM   4671  CD2 LEU G  61     152.273 134.601 134.040  1.00  9.94           C
ATOM   4672  N   THR G  62     155.811 131.494 136.859  1.00 10.16           N
ATOM   4673  CA  THR G  62     156.335 131.151 138.177  1.00 10.16           C
ATOM   4674  C   THR G  62     157.591 131.952 138.496  1.00 10.16           C
ATOM   4675  O   THR G  62     157.751 132.446 139.618  1.00 10.16           O
ATOM   4676  CB  THR G  62     156.621 129.650 138.256  1.00 10.16           C
ATOM   4677  OG1 THR G  62     155.434 128.918 137.928  1.00 10.16           O
ATOM   4678  CG2 THR G  62     157.075 129.265 139.657  1.00 10.16           C
ATOM   4679  N   ALA G  63     158.493 132.093 137.522  1.00 11.56           N
ATOM   4680  CA  ALA G  63     159.716 132.855 137.742  1.00 11.56           C
ATOM   4681  C   ALA G  63     159.457 134.351 137.848  1.00 11.56           C
ATOM   4682  O   ALA G  63     160.265 135.065 138.452  1.00 11.56           O
ATOM   4683  CB  ALA G  63     160.718 132.579 136.620  1.00 11.56           C
ATOM   4684  N   GLU G  64     158.354 134.842 137.278  1.00 12.80           N
ATOM   4685  CA  GLU G  64     158.052 136.267 137.364  1.00 12.80           C
ATOM   4686  C   GLU G  64     157.599 136.652 138.766  1.00 12.80           C
ATOM   4687  O   GLU G  64     157.883 137.760 139.235  1.00 12.80           O
ATOM   4688  CB  GLU G  64     156.989 136.641 136.332  1.00 12.80           C
ATOM   4689  CG  GLU G  64     156.948 138.121 135.993  1.00 12.80           C
ATOM   4690  CD  GLU G  64     158.119 138.555 135.133  1.00 12.80           C
ATOM   4691  OE1 GLU G  64     158.659 137.709 134.389  1.00 12.80           O
ATOM   4692  OE2 GLU G  64     158.501 139.742 135.202  1.00 12.80           O
ATOM   4693  N   VAL G  65     156.893 135.750 139.451  1.00 11.25           N
ATOM   4694  CA  VAL G  65     156.450 136.036 140.812  1.00 11.25           C
ATOM   4695  C   VAL G  65     157.615 135.918 141.787  1.00 11.25           C
ATOM   4696  O   VAL G  65     157.759 136.733 142.707  1.00 11.25           O
ATOM   4697  CB  VAL G  65     155.287 135.105 141.200  1.00 11.25           C
ATOM   4698  CG1 VAL G  65     154.860 135.354 142.639  1.00 11.25           C
ATOM   4699  CG2 VAL G  65     154.115 135.297 140.250  1.00 11.25           C
ATOM   4700  N   LEU G  66     158.469 134.908 141.601  1.00 12.68           N
ATOM   4701  CA  LEU G  66     159.615 134.725 142.483  1.00 12.68           C
ATOM   4702  C   LEU G  66     160.668 135.810 142.301  1.00 12.68           C
ATOM   4703  O   LEU G  66     161.454 136.052 143.223  1.00 12.68           O
ATOM   4704  CB  LEU G  66     160.242 133.349 142.252  1.00 12.68           C
ATOM   4705  CG  LEU G  66     159.442 132.146 142.756  1.00 12.68           C
ATOM   4706  CD1 LEU G  66     160.132 130.845 142.377  1.00 12.68           C
ATOM   4707  CD2 LEU G  66     159.231 132.229 144.260  1.00 12.68           C
ATOM   4708  N   GLU G  67     160.703 136.465 141.138  1.00 15.95           N
ATOM   4709  CA  GLU G  67     161.680 137.527 140.921  1.00 15.95           C
ATOM   4710  C   GLU G  67     161.310 138.785 141.697  1.00 15.95           C
ATOM   4711  O   GLU G  67     162.174 139.414 142.320  1.00 15.95           O
ATOM   4712  CB  GLU G  67     161.800 137.832 139.428  1.00 15.95           C
ATOM   4713  CG  GLU G  67     162.769 138.956 139.099  1.00 15.95           C
ATOM   4714  CD  GLU G  67     162.520 139.560 137.731  1.00 15.95           C
ATOM   4715  OE1 GLU G  67     161.594 139.094 137.034  1.00 15.95           O
ATOM   4716  OE2 GLU G  67     163.249 140.500 137.352  1.00 15.95           O
ATOM   4717  N   LEU G  68     160.031 139.167 141.674  1.00 14.68           N
ATOM   4718  CA  LEU G  68     159.601 140.350 142.410  1.00 14.68           C
ATOM   4719  C   LEU G  68     159.565 140.097 143.911  1.00 14.68           C
ATOM   4720  O   LEU G  68     159.769 141.028 144.700  1.00 14.68           O
ATOM   4721  CB  LEU G  68     158.228 140.807 141.916  1.00 14.68           C
ATOM   4722  CG  LEU G  68     158.141 141.242 140.452  1.00 14.68           C
ATOM   4723  CD1 LEU G  68     156.696 141.497 140.052  1.00 14.68           C
ATOM   4724  CD2 LEU G  68     158.998 142.475 140.202  1.00 14.68           C
ATOM   4725  N   ALA G  69     159.310 138.855 144.325  1.00 15.55           N
ATOM   4726  CA  ALA G  69     159.267 138.538 145.748  1.00 15.55           C
ATOM   4727  C   ALA G  69     160.661 138.392 146.344  1.00 15.55           C
ATOM   4728  O   ALA G  69     160.859 138.693 147.526  1.00 15.55           O
ATOM   4729  CB  ALA G  69     158.461 137.260 145.979  1.00 15.55           C
ATOM   4730  N   GLY G  70     161.633 137.934 145.550  1.00 18.72           N
ATOM   4731  CA  GLY G  70     162.987 137.779 146.049  1.00 18.72           C
ATOM   4732  C   GLY G  70     163.752 139.074 146.208  1.00 18.72           C
ATOM   4733  O   GLY G  70     164.700 139.126 146.997  1.00 18.72           O
ATOM   4734  N   ASN G  71     163.363 140.120 145.476  1.00 20.23           N
ATOM   4735  CA  ASN G  71     164.046 141.403 145.591  1.00 20.23           C
ATOM   4736  C   ASN G  71     163.724 142.107 146.902  1.00 20.23           C
ATOM   4737  O   ASN G  71     164.613 142.716 147.507  1.00 20.23           O
ATOM   4738  CB  ASN G  71     163.679 142.302 144.409  1.00 20.23           C
ATOM   4739  CG  ASN G  71     164.269 141.813 143.100  1.00 20.23           C
ATOM   4740  OD1 ASN G  71     164.920 140.769 143.051  1.00 20.23           O
ATOM   4741  ND2 ASN G  71     164.045 142.569 142.032  1.00 20.23           N
ATOM   4742  N   ALA G  72     162.471 142.035 147.356  1.00 21.54           N
ATOM   4743  CA  ALA G  72     162.086 142.664 148.612  1.00 21.54           C
ATOM   4744  C   ALA G  72     162.612 141.917 149.830  1.00 21.54           C
ATOM   4745  O   ALA G  72     162.661 142.495 150.921  1.00 21.54           O
ATOM   4746  CB  ALA G  72     160.563 142.782 148.699  1.00 21.54           C
ATOM   4747  N   SER G  73     163.002 140.650 149.670  1.00 24.14           N
ATOM   4748  CA  SER G  73     163.527 139.885 150.795  1.00 24.14           C
ATOM   4749  C   SER G  73     164.938 140.315 151.173  1.00 24.14           C
ATOM   4750  O   SER G  73     165.373 140.070 152.303  1.00 24.14           O
ATOM   4751  CB  SER G  73     163.503 138.390 150.469  1.00 24.14           C
ATOM   4752  OG  SER G  73     164.688 137.994 149.802  1.00 24.14           O
ATOM   4753  N   LYS G  74     165.662 140.954 150.252  1.00 26.12           N
ATOM   4754  CA  LYS G  74     167.017 141.407 150.538  1.00 26.12           C
ATOM   4755  C   LYS G  74     167.050 142.690 151.358  1.00 26.12           C
ATOM   4756  O   LYS G  74     168.137 143.116 151.764  1.00 26.12           O
ATOM   4757  CB  LYS G  74     167.789 141.609 149.233  1.00 26.12           C
ATOM   4758  CG  LYS G  74     168.110 140.317 148.498  1.00 26.12           C
ATOM   4759  CD  LYS G  74     168.895 140.587 147.224  1.00 26.12           C
ATOM   4760  CE  LYS G  74     169.319 139.292 146.552  1.00 26.12           C
ATOM   4761  NZ  LYS G  74     170.322 139.527 145.478  1.00 26.12           N
ATOM   4762  N   ASP G  75     165.897 143.314 151.608  1.00 29.74           N
ATOM   4763  CA  ASP G  75     165.870 144.539 152.399  1.00 29.74           C
ATOM   4764  C   ASP G  75     165.723 144.257 153.888  1.00 29.74           C
ATOM   4765  O   ASP G  75     166.259 145.006 154.712  1.00 29.74           O
ATOM   4766  CB  ASP G  75     164.736 145.447 151.923  1.00 29.74           C
ATOM   4767  CG  ASP G  75     165.101 146.917 151.986  1.00 29.74           C
ATOM   4768  OD1 ASP G  75     164.382 147.737 151.377  1.00 29.74           O
ATOM   4769  OD2 ASP G  75     166.108 147.253 152.645  1.00 29.74           O
ATOM   4770  N   LEU G  76     165.008 143.194 154.252  1.00 27.87           N
ATOM   4771  CA  LEU G  76     164.814 142.820 155.645  1.00 27.87           C
ATOM   4772  C   LEU G  76     165.871 141.843 156.146  1.00 27.87           C
ATOM   4773  O   LEU G  76     165.764 141.365 157.280  1.00 27.87           O
ATOM   4774  CB  LEU G  76     163.419 142.220 155.840  1.00 27.87           C
ATOM   4775  CG  LEU G  76     162.272 143.217 156.026  1.00 27.87           C
ATOM   4776  CD1 LEU G  76     160.928 142.538 155.809  1.00 27.87           C
ATOM   4777  CD2 LEU G  76     162.337 143.860 157.402  1.00 27.87           C
ATOM   4778  N   LYS G  77     166.880 141.540 155.326  1.00 31.45           N
ATOM   4779  CA  LYS G  77     167.969 140.633 155.695  1.00 31.45           C
ATOM   4780  C   LYS G  77     167.434 139.256 156.088  1.00 31.45           C
ATOM   4781  O   LYS G  77     167.761 138.712 157.145  1.00 31.45           O
ATOM   4782  CB  LYS G  77     168.829 141.230 156.813  1.00 31.45           C
ATOM   4783  CG  LYS G  77     169.349 142.627 156.518  1.00 31.45           C
ATOM   4784  CD  LYS G  77     170.369 142.611 155.391  1.00 31.45           C
ATOM   4785  CE  LYS G  77     171.074 143.952 155.265  1.00 31.45           C
ATOM   4786  NZ  LYS G  77     170.148 145.024 154.810  1.00 31.45           N
ATOM   4787  N   VAL G  78     166.598 138.690 155.219  1.00 31.40           N
ATOM   4788  CA  VAL G  78     166.031 137.366 155.445  1.00 31.40           C
ATOM   4789  C   VAL G  78     166.528 136.420 154.360  1.00 31.40           C
ATOM   4790  O   VAL G  78     167.122 136.853 153.366  1.00 31.40           O
ATOM   4791  CB  VAL G  78     164.492 137.412 155.477  1.00 31.40           C
ATOM   4792  CG1 VAL G  78     164.012 138.461 156.469  1.00 31.40           C
ATOM   4793  CG2 VAL G  78     163.940 137.689 154.088  1.00 31.40           C
ATOM   4794  N   LYS G  79     166.291 135.121 154.544  1.00 35.02           N
ATOM   4795  CA  LYS G  79     166.722 134.110 153.584  1.00 35.02           C
ATOM   4796  C   LYS G  79     165.541 133.409 152.928  1.00 35.02           C
ATOM   4797  O   LYS G  79     165.382 133.494 151.706  1.00 35.02           O
ATOM   4798  CB  LYS G  79     167.643 133.092 154.271  1.00 35.02           C
ATOM   4799  CG  LYS G  79     168.014 131.903 153.399  1.00 35.02           C
ATOM   4800  CD  LYS G  79     169.069 132.279 152.371  1.00 35.02           C
ATOM   4801  CE  LYS G  79     169.618 131.048 151.669  1.00 35.02           C
ATOM   4802  NZ  LYS G  79     170.420 130.195 152.589  1.00 35.02           N
ATOM   4803  N   ARG G  80     164.707 132.719 153.700  1.00 31.81           N
ATOM   4804  CA  ARG G  80     163.557 132.023 153.143  1.00 31.81           C
ATOM   4805  C   ARG G  80     162.476 133.016 152.733  1.00 31.81           C
ATOM   4806  O   ARG G  80     162.350 134.104 153.302  1.00 31.81           O
ATOM   4807  CB  ARG G  80     162.992 131.025 154.154  1.00 31.81           C
ATOM   4808  CG  ARG G  80     163.973 129.940 154.569  1.00 31.81           C
ATOM   4809  CD  ARG G  80     163.531 129.258 155.854  1.00 31.81           C
ATOM   4810  NE  ARG G  80     164.581 128.409 156.410  1.00 31.81           N
ATOM   4811  CZ  ARG G  80     164.611 127.988 157.670  1.00 31.81           C
ATOM   4812  NH1 ARG G  80     163.646 128.336 158.511  1.00 31.81           N
ATOM   4813  NH2 ARG G  80     165.605 127.218 158.090  1.00 31.81           N
ATOM   4814  N   ILE G  81     161.691 132.627 151.733  1.00 18.38           N
ATOM   4815  CA  ILE G  81     160.613 133.472 151.229  1.00 18.38           C
ATOM   4816  C   ILE G  81     159.417 133.349 152.165  1.00 18.38           C
ATOM   4817  O   ILE G  81     158.903 132.249 152.393  1.00 18.38           O
ATOM   4818  CB  ILE G  81     160.235 133.089 149.792  1.00 18.38           C
ATOM   4819  CG1 ILE G  81     161.327 133.535 148.817  1.00 18.38           C
ATOM   4820  CG2 ILE G  81     158.895 133.702 149.410  1.00 18.38           C
ATOM   4821  CD1 ILE G  81     161.135 133.019 147.409  1.00 18.38           C
ATOM   4822  N   THR G  82     158.972 134.485 152.712  1.00 14.44           N
ATOM   4823  CA  THR G  82     157.836 134.541 153.617  1.00 14.44           C
ATOM   4824  C   THR G  82     156.560 134.881 152.855  1.00 14.44           C
ATOM   4825  O   THR G  82     156.609 135.544 151.814  1.00 14.44           O
ATOM   4826  CB  THR G  82     158.066 135.588 154.712  1.00 14.44           C
ATOM   4827  OG1 THR G  82     158.329 136.862 154.110  1.00 14.44           O
ATOM   4828  CG2 THR G  82     159.246 135.193 155.587  1.00 14.44           C
ATOM   4829  N   PRO G  83     155.400 134.432 153.343  1.00 12.17           N
ATOM   4830  CA  PRO G  83     154.139 134.781 152.668  1.00 12.17           C
ATOM   4831  C   PRO G  83     153.847 136.271 152.653  1.00 12.17           C
ATOM   4832  O   PRO G  83     153.033 136.718 151.837  1.00 12.17           O
ATOM   4833  CB  PRO G  83     153.082 134.012 153.474  1.00 12.17           C
ATOM   4834  CG  PRO G  83     153.838 132.912 154.147  1.00 12.17           C
ATOM   4835  CD  PRO G  83     155.192 133.478 154.446  1.00 12.17           C
ATOM   4836  N   ARG G  84     154.482 137.054 153.529  1.00 13.03           N
ATOM   4837  CA  ARG G  84     154.263 138.496 153.525  1.00 13.03           C
ATOM   4838  C   ARG G  84     154.884 139.145 152.293  1.00 13.03           C
ATOM   4839  O   ARG G  84     154.309 140.077 151.719  1.00 13.03           O
ATOM   4840  CB  ARG G  84     154.828 139.115 154.804  1.00 13.03           C
ATOM   4841  CG  ARG G  84     154.773 140.634 154.844  1.00 13.03           C
ATOM   4842  CD  ARG G  84     153.339 141.136 154.824  1.00 13.03           C
ATOM   4843  NE  ARG G  84     153.247 142.542 155.207  1.00 13.03           N
ATOM   4844  CZ  ARG G  84     152.220 143.331 154.908  1.00 13.03           C
ATOM   4845  NH1 ARG G  84     151.192 142.855 154.220  1.00 13.03           N
ATOM   4846  NH2 ARG G  84     152.221 144.599 155.298  1.00 13.03           N
ATOM   4847  N   HIS G  85     156.054 138.662 151.869  1.00 14.35           N
ATOM   4848  CA  HIS G  85     156.702 139.227 150.690  1.00 14.35           C
ATOM   4849  C   HIS G  85     155.970 138.850 149.408  1.00 14.35           C
ATOM   4850  O   HIS G  85     156.082 139.559 148.402  1.00 14.35           O
ATOM   4851  CB  HIS G  85     158.160 138.771 150.621  1.00 14.35           C
ATOM   4852  CG  HIS G  85     158.988 139.219 151.784  1.00 14.35           C
ATOM   4853  ND1 HIS G  85     159.899 138.396 152.411  1.00 14.35           N
ATOM   4854  CD2 HIS G  85     159.044 140.405 152.435  1.00 14.35           C
ATOM   4855  CE1 HIS G  85     160.480 139.055 153.397  1.00 14.35           C
ATOM   4856  NE2 HIS G  85     159.979 140.277 153.433  1.00 14.35           N
ATOM   4857  N   LEU G  86     155.222 137.744 149.422  1.00 12.31           N
ATOM   4858  CA  LEU G  86     154.484 137.339 148.231  1.00 12.31           C
ATOM   4859  C   LEU G  86     153.291 138.249 147.971  1.00 12.31           C
ATOM   4860  O   LEU G  86     152.863 138.393 146.820  1.00 12.31           O
ATOM   4861  CB  LEU G  86     154.024 135.887 148.365  1.00 12.31           C
ATOM   4862  CG  LEU G  86     155.121 134.821 148.307  1.00 12.31           C
ATOM   4863  CD1 LEU G  86     154.594 133.481 148.796  1.00 12.31           C
ATOM   4864  CD2 LEU G  86     155.680 134.701 146.898  1.00 12.31           C
ATOM   4865  N   GLN G  87     152.742 138.868 149.018  1.00 12.38           N
ATOM   4866  CA  GLN G  87     151.608 139.768 148.831  1.00 12.38           C
ATOM   4867  C   GLN G  87     152.068 141.149 148.380  1.00 12.38           C
ATOM   4868  O   GLN G  87     151.411 141.786 147.548  1.00 12.38           O
ATOM   4869  CB  GLN G  87     150.798 139.864 150.124  1.00 12.38           C
ATOM   4870  CG  GLN G  87     149.636 140.842 150.062  1.00 12.38           C
ATOM   4871  CD  GLN G  87     148.341 140.183 149.627  1.00 12.38           C
ATOM   4872  OE1 GLN G  87     148.347 139.092 149.057  1.00 12.38           O
ATOM   4873  NE2 GLN G  87     147.221 140.845 149.895  1.00 12.38           N
ATOM   4874  N   LEU G  88     153.195 141.625 148.914  1.00 12.71           N
ATOM   4875  CA  LEU G  88     153.698 142.940 148.529  1.00 12.71           C
ATOM   4876  C   LEU G  88     154.202 142.952 147.091  1.00 12.71           C
ATOM   4877  O   LEU G  88     154.214 144.009 146.449  1.00 12.71           O
ATOM   4878  CB  LEU G  88     154.808 143.378 149.483  1.00 12.71           C
ATOM   4879  CG  LEU G  88     154.420 143.531 150.955  1.00 12.71           C
ATOM   4880  CD1 LEU G  88     155.654 143.494 151.844  1.00 12.71           C
ATOM   4881  CD2 LEU G  88     153.632 144.813 151.177  1.00 12.71           C
ATOM   4882  N   ALA G  89     154.619 141.798 146.571  1.00 12.66           N
ATOM   4883  CA  ALA G  89     155.112 141.713 145.202  1.00 12.66           C
ATOM   4884  C   ALA G  89     153.995 141.553 144.182  1.00 12.66           C
ATOM   4885  O   ALA G  89     154.120 142.048 143.055  1.00 12.66           O
ATOM   4886  CB  ALA G  89     156.096 140.549 145.066  1.00 12.66           C
ATOM   4887  N   ILE G  90     152.909 140.877 144.546  1.00 11.91           N
ATOM   4888  CA  ILE G  90     151.792 140.669 143.629  1.00 11.91           C
ATOM   4889  C   ILE G  90     150.855 141.869 143.618  1.00 11.91           C
ATOM   4890  O   ILE G  90     150.529 142.407 142.556  1.00 11.91           O
ATOM   4891  CB  ILE G  90     151.042 139.371 144.000  1.00 11.91           C
ATOM   4892  CG1 ILE G  90     151.840 138.147 143.547  1.00 11.91           C
ATOM   4893  CG2 ILE G  90     149.651 139.360 143.384  1.00 11.91           C
ATOM   4894  CD1 ILE G  90     151.401 136.857 144.202  1.00 11.91           C
ATOM   4895  N   ARG G  91     150.409 142.308 144.796  1.00 13.26           N
ATOM   4896  CA  ARG G  91     149.503 143.446 144.884  1.00 13.26           C
ATOM   4897  C   ARG G  91     150.190 144.771 144.584  1.00 13.26           C
ATOM   4898  O   ARG G  91     149.535 145.694 144.090  1.00 13.26           O
ATOM   4899  CB  ARG G  91     148.862 143.502 146.272  1.00 13.26           C
ATOM   4900  CG  ARG G  91     148.157 142.220 146.682  1.00 13.26           C
ATOM   4901  CD  ARG G  91     147.045 141.869 145.708  1.00 13.26           C
ATOM   4902  NE  ARG G  91     146.588 140.492 145.866  1.00 13.26           N
ATOM   4903  CZ  ARG G  91     145.885 139.830 144.953  1.00 13.26           C
ATOM   4904  NH1 ARG G  91     145.558 140.419 143.811  1.00 13.26           N
ATOM   4905  NH2 ARG G  91     145.511 138.578 145.179  1.00 13.26           N
ATOM   4906  N   GLY G  92     151.489 144.886 144.868  1.00 13.67           N
ATOM   4907  CA  GLY G  92     152.202 146.122 144.600  1.00 13.67           C
ATOM   4908  C   GLY G  92     152.452 146.386 143.131  1.00 13.67           C
ATOM   4909  O   GLY G  92     152.641 147.544 142.745  1.00 13.67           O
ATOM   4910  N   ASP G  93     152.456 145.344 142.304  1.00 14.42           N
ATOM   4911  CA  ASP G  93     152.690 145.493 140.876  1.00 14.42           C
ATOM   4912  C   ASP G  93     151.376 145.748 140.149  1.00 14.42           C
ATOM   4913  O   ASP G  93     150.363 145.099 140.424  1.00 14.42           O
ATOM   4914  CB  ASP G  93     153.371 144.246 140.307  1.00 14.42           C
ATOM   4915  CG  ASP G  93     154.092 144.521 139.003  1.00 14.42           C
ATOM   4916  OD1 ASP G  93     155.177 145.138 139.041  1.00 14.42           O
ATOM   4917  OD2 ASP G  93     153.573 144.120 137.940  1.00 14.42           O
ATOM   4918  N   GLU G  94     151.402 146.700 139.217  1.00 15.63           N
ATOM   4919  CA  GLU G  94     150.213 147.055 138.454  1.00 15.63           C
ATOM   4920  C   GLU G  94     149.925 146.090 137.312  1.00 15.63           C
ATOM   4921  O   GLU G  94     148.845 146.166 136.718  1.00 15.63           O
ATOM   4922  CB  GLU G  94     150.350 148.476 137.899  1.00 15.63           C
ATOM   4923  CG  GLU G  94     150.399 149.557 138.965  1.00 15.63           C
ATOM   4924  CD  GLU G  94     149.092 149.689 139.721  1.00 15.63           C
ATOM   4925  OE1 GLU G  94     148.023 149.537 139.094  1.00 15.63           O
ATOM   4926  OE2 GLU G  94     149.134 149.944 140.943  1.00 15.63           O
ATOM   4927  N   GLU G  95     150.855 145.191 136.991  1.00 15.12           N
ATOM   4928  CA  GLU G  95     150.666 144.235 135.908  1.00 15.12           C
ATOM   4929  C   GLU G  95     150.267 142.849 136.391  1.00 15.12           C
ATOM   4930  O   GLU G  95     149.626 142.106 135.641  1.00 15.12           O
ATOM   4931  CB  GLU G  95     151.943 144.124 135.068  1.00 15.12           C
ATOM   4932  CG  GLU G  95     152.400 145.439 134.457  1.00 15.12           C
ATOM   4933  CD  GLU G  95     153.777 145.342 133.828  1.00 15.12           C
ATOM   4934  OE1 GLU G  95     154.371 144.243 133.861  1.00 15.12           O
ATOM   4935  OE2 GLU G  95     154.265 146.363 133.301  1.00 15.12           O
ATOM   4936  N   LEU G  96     150.628 142.483 137.619  1.00 13.00           N
ATOM   4937  CA  LEU G  96     150.296 141.179 138.177  1.00 13.00           C
ATOM   4938  C   LEU G  96     149.106 141.225 139.125  1.00 13.00           C
ATOM   4939  O   LEU G  96     148.731 140.186 139.677  1.00 13.00           O
ATOM   4940  CB  LEU G  96     151.510 140.591 138.903  1.00 13.00           C
ATOM   4941  CG  LEU G  96     152.559 139.903 138.028  1.00 13.00           C
ATOM   4942  CD1 LEU G  96     153.739 139.438 138.868  1.00 13.00           C
ATOM   4943  CD2 LEU G  96     151.944 138.737 137.269  1.00 13.00           C
ATOM   4944  N   ASP G  97     148.503 142.398 139.328  1.00 14.26           N
ATOM   4945  CA  ASP G  97     147.363 142.500 140.231  1.00 14.26           C
ATOM   4946  C   ASP G  97     146.064 142.099 139.542  1.00 14.26           C
ATOM   4947  O   ASP G  97     145.186 141.495 140.170  1.00 14.26           O
ATOM   4948  CB  ASP G  97     147.256 143.921 140.784  1.00 14.26           C
ATOM   4949  CG  ASP G  97     146.496 143.981 142.094  1.00 14.26           C
ATOM   4950  OD1 ASP G  97     146.121 142.910 142.615  1.00 14.26           O
ATOM   4951  OD2 ASP G  97     146.274 145.100 142.603  1.00 14.26           O
ATOM   4952  N   SER G  98     145.922 142.424 138.255  1.00 13.30           N
ATOM   4953  CA  SER G  98     144.704 142.069 137.535  1.00 13.30           C
ATOM   4954  C   SER G  98     144.673 140.589 137.175  1.00 13.30           C
ATOM   4955  O   SER G  98     143.591 140.018 137.005  1.00 13.30           O
ATOM   4956  CB  SER G  98     144.570 142.924 136.274  1.00 13.30           C
ATOM   4957  OG  SER G  98     145.798 142.989 135.569  1.00 13.30           O
ATOM   4958  N   LEU G  99     145.841 139.956 137.054  1.00 11.33           N
ATOM   4959  CA  LEU G  99     145.887 138.538 136.714  1.00 11.33           C
ATOM   4960  C   LEU G  99     145.645 137.665 137.941  1.00 11.33           C
ATOM   4961  O   LEU G  99     144.857 136.714 137.890  1.00 11.33           O
ATOM   4962  CB  LEU G  99     147.231 138.196 136.069  1.00 11.33           C
ATOM   4963  CG  LEU G  99     147.457 136.727 135.706  1.00 11.33           C
ATOM   4964  CD1 LEU G  99     146.608 136.333 134.507  1.00 11.33           C
ATOM   4965  CD2 LEU G  99     148.930 136.461 135.437  1.00 11.33           C
ATOM   4966  N   ILE G 100     146.312 137.973 139.047  1.00 10.63           N
ATOM   4967  CA  ILE G 100     146.165 137.219 140.290  1.00 10.63           C
ATOM   4968  C   ILE G 100     145.153 137.982 141.138  1.00 10.63           C
ATOM   4969  O   ILE G 100     145.497 138.897 141.889  1.00 10.63           O
ATOM   4970  CB  ILE G 100     147.501 137.032 141.007  1.00 10.63           C
ATOM   4971  CG1 ILE G 100     148.573 136.562 140.022  1.00 10.63           C
ATOM   4972  CG2 ILE G 100     147.356 136.041 142.153  1.00 10.63           C
ATOM   4973  CD1 ILE G 100     149.985 136.686 140.550  1.00 10.63           C
ATOM   4974  N   LYS G 101     143.884 137.600 141.016  1.00 12.02           N
ATOM   4975  CA  LYS G 101     142.789 138.228 141.753  1.00 12.02           C
ATOM   4976  C   LYS G 101     142.313 137.360 142.910  1.00 12.02           C
ATOM   4977  O   LYS G 101     141.127 137.361 143.254  1.00 12.02           O
ATOM   4978  CB  LYS G 101     141.632 138.545 140.810  1.00 12.02           C
ATOM   4979  CG  LYS G 101     141.805 139.837 140.027  1.00 12.02           C
ATOM   4980  CD  LYS G 101     141.705 141.052 140.935  1.00 12.02           C
ATOM   4981  CE  LYS G 101     141.921 142.340 140.159  1.00 12.02           C
ATOM   4982  NZ  LYS G 101     140.798 142.616 139.220  1.00 12.02           N
ATOM   4983  N   ALA G 102     143.220 136.606 143.529  1.00  9.32           N
ATOM   4984  CA  ALA G 102     142.858 135.742 144.645  1.00  9.32           C
ATOM   4985  C   ALA G 102     143.164 136.418 145.975  1.00  9.32           C
ATOM   4986  O   ALA G 102     143.092 137.646 146.086  1.00  9.32           O
ATOM   4987  CB  ALA G 102     143.591 134.403 144.547  1.00  9.32           C
ATOM   4988  N   THR G 103     143.508 135.625 146.987  1.00  7.61           N
ATOM   4989  CA  THR G 103     143.816 136.155 148.311  1.00  7.61           C
ATOM   4990  C   THR G 103     144.857 135.260 148.963  1.00  7.61           C
ATOM   4991  O   THR G 103     144.623 134.059 149.134  1.00  7.61           O
ATOM   4992  CB  THR G 103     142.559 136.241 149.181  1.00  7.61           C
ATOM   4993  OG1 THR G 103     141.698 137.273 148.684  1.00  7.61           O
ATOM   4994  CG2 THR G 103     142.929 136.549 150.625  1.00  7.61           C
ATOM   4995  N   ILE G 104     145.997 135.841 149.325  1.00  8.42           N
ATOM   4996  CA  ILE G 104     147.070 135.094 149.971  1.00  8.42           C
ATOM   4997  C   ILE G 104     146.783 135.018 151.465  1.00  8.42           C
ATOM   4998  O   ILE G 104     146.632 136.047 152.132  1.00  8.42           O
ATOM   4999  CB  ILE G 104     148.436 135.741 149.702  1.00  8.42           C
ATOM   5000  CG1 ILE G 104     148.733 135.755 148.200  1.00  8.42           C
ATOM   5001  CG2 ILE G 104     149.534 135.006 150.459  1.00  8.42           C
ATOM   5002  CD1 ILE G 104     150.067 136.378 147.847  1.00  8.42           C
ATOM   5003  N   ALA G 105     146.708 133.799 151.992  1.00  9.37           N
ATOM   5004  CA  ALA G 105     146.440 133.613 153.412  1.00  9.37           C
ATOM   5005  C   ALA G 105     147.678 133.952 154.232  1.00  9.37           C
ATOM   5006  O   ALA G 105     148.756 133.391 154.011  1.00  9.37           O
ATOM   5007  CB  ALA G 105     145.997 132.177 153.685  1.00  9.37           C
ATOM   5008  N   GLY G 106     147.523 134.874 155.179  1.00 11.20           N
ATOM   5009  CA  GLY G 106     148.626 135.278 156.027  1.00 11.20           C
ATOM   5010  C   GLY G 106     149.575 136.245 155.352  1.00 11.20           C
ATOM   5011  O   GLY G 106     150.779 135.984 155.262  1.00 11.20           O
ATOM   5012  N   GLY G 107     149.045 137.367 154.873  1.00 12.35           N
ATOM   5013  CA  GLY G 107     149.861 138.360 154.203  1.00 12.35           C
ATOM   5014  C   GLY G 107     149.332 139.770 154.361  1.00 12.35           C
ATOM   5015  O   GLY G 107     150.091 140.740 154.266  1.00 12.35           O
ATOM   5016  N   GLY G 108     148.031 139.898 154.602  1.00 14.78           N
ATOM   5017  CA  GLY G 108     147.428 141.203 154.763  1.00 14.78           C
ATOM   5018  C   GLY G 108     147.299 141.947 153.445  1.00 14.78           C
ATOM   5019  O   GLY G 108     147.285 141.364 152.356  1.00 14.78           O
ATOM   5020  N   VAL G 109     147.201 143.270 153.559  1.00 16.41           N
ATOM   5021  CA  VAL G 109     147.064 144.140 152.396  1.00 16.41           C
ATOM   5022  C   VAL G 109     148.253 145.090 152.339  1.00 16.41           C
ATOM   5023  O   VAL G 109     149.138 145.048 153.201  1.00 16.41           O
[truncated: 477,497 more chars]
